# Supplementary material for: Mouse mutant phenotyping at scale reveals novel genes controlling bone mineral density
Source: PLoS Genet. 2020 Dec 28;16(12):e1009190. doi: 10.1371/journal.pgen.1009190 (PMC7822523; doi:10.1371/journal.pgen.1009190)
Supplement: S1 Table — (XLSX) [file pgen.1009190.s002.xlsx]

## Sheet: BMD phenotype hits
mp_term	marker_symbol	gene_name	mgi	strain_name	allele_symbol	zygosity	sex	percentage_change_female	percentage_change_male	p_value	female_control_count	male_control_count	mean_weight	centre_mean_baseline_weight	difference_between_line_weight_and_baseline
decreased bone mineral density	2210408I21Rik	RIKEN cDNA 2210408I21 gene	MGI:1919621	C57BL/6NCrl	2210408I21Rik<tm1b(EUCOMM)Wtsi>	homozygous	both	-0.0734	-0.0734	4.34e-09	402	41	27.2931	27.9	-0.606875
decreased bone mineral density	2610318N02Rik	RIKEN cDNA 2610318N02 gene	MGI:1917708	C57BL/6N	2610318N02Rik<tm1b(EUCOMM)Wtsi>	homozygous	male	NA	-0.07	1.12e-05	NA	1441	30.0429	31.1	-1.05714
decreased bone mineral density	A730017C20Rik	RIKEN cDNA A730017C20 gene	MGI:2442934	C57BL/6N	A730017C20Rik<tm1b(KOMP)Wtsi>	homozygous	both	-0.096	-0.096	2.93e-14	1439	1441	27.4714	28.2	-0.728571
decreased bone mineral density	Abcb11	ATP-binding cassette, sub-family B (MDR/TAP), member 11	MGI:1351619	C57BL/6NTac	Abcb11<tm1a(EUCOMM)Hmgu>	homozygous	male	NA	-0.1964	2.84e-05	NA	264	31.175	28	3.175
decreased bone mineral density	Acp2	acid phosphatase 2, lysosomal	MGI:87882	C57BL/6NTac	Acp2<tm1a(EUCOMM)Wtsi>	homozygous	female	-0.0534	NA	1.79e-06	189	NA	24.3758	23.7	0.675833
decreased bone mineral density	Acsf2	acyl-CoA synthetase family member 2	MGI:2388287	C57BL/6NJ	Acsf2<tm1.1(KOMP)Vlcg>	homozygous	both	-0.0509	-0.0215	2.58e-05	1321	1294	20.4494	23.7	-3.25062
decreased bone mineral density	Adam32	a disintegrin and metallopeptidase domain 32	MGI:2653822	C57BL/6NJ	Adam32<tm1b(KOMP)Wtsi>	homozygous	male	NA	-0.1081	3.72e-05	NA	1294	31.4662	26.2	5.26625
decreased bone mineral density	Adgrd1	adhesion G protein-coupled receptor D1	MGI:3041203	C57BL/6N	Adgrd1<tm1b(EUCOMM)Wtsi>	homozygous	female	-0.0895	NA	1.39e-05	1439	NA	26.7	25.4	1.3
decreased bone mineral density	Adgrf5	adhesion G protein-coupled receptor F5	MGI:2182928	C57BL/6NCrl	Adgrf5<tm1b(KOMP)Wtsi>	homozygous	both	-0.0541	-0.0541	3.81e-08	209	195	23.3467	27	-3.65333
decreased bone mineral density	Adnp2	ADNP homeobox 2	MGI:2448562	C57BL/6NCrl	Adnp2<em1Tcp>	homozygous	both	-0.0465	-0.0465	2.5e-07	209	195	24.4937	27	-2.50625
decreased bone mineral density	Aktip	thymoma viral proto-oncogene 1 interacting protein	MGI:3693832	C57BL/6NCrl	Aktip<tm1b(EUCOMM)Hmgu>	homozygous	both	-0.0224	-0.0858	2.29e-08	209	195	24.1067	27	-2.89333
decreased bone mineral density	Aldh2	aldehyde dehydrogenase 2, mitochondrial	MGI:99600	C57BL/6NTac	Aldh2<tm1a(EUCOMM)Wtsi>	homozygous	female	-0.0598	NA	2.05e-05	189	NA	23.29	23.7	-0.41
decreased bone mineral density	Aldh3b1	aldehyde dehydrogenase 3 family, member B1	MGI:1914939	C57BL/6N	Aldh3b1<tm1b(EUCOMM)Wtsi>	homozygous	male	NA	-0.0672	3.72e-06	NA	1441	32.4286	31.1	1.32857
decreased bone mineral density	Aldob	aldolase B, fructose-bisphosphate	MGI:87995	C57BL/6N	Aldob<tm2b(EUCOMM)Wtsi>	homozygous	both	-0.0572	-0.0572	7.66e-09	369	346	21.1867	24.9	-3.71333
decreased bone mineral density	Alg13	asparagine-linked glycosylation 13	MGI:1914824	C57BL/6N	Alg13<tm1a(KOMP)Wtsi>	homozygous	female	-0.1222	NA	2.03e-13	1439	NA	31.2429	25.4	5.84286
decreased bone mineral density	Ang6	angiogenin, ribonuclease A family, member 6	MGI:3528602	C57BL/6NCrl	Ang6<tm1.1(KOMP)Vlcg>	homozygous	male	NA	-0.0442	8.33e-05	NA	41	29.1788	30.8	-1.62125
decreased bone mineral density	Angptl4	angiopoietin-like 4	MGI:1888999	C57BL/6NTac	Angptl4<tm1b(EUCOMM)Hmgu>	homozygous	both	-0.0463	-0.0463	1.5e-05	1751	1787	27.0806	26.3	0.780625
decreased bone mineral density	Ankrd11	ankyrin repeat domain 11	MGI:1924337	C3H/HeH	Ankrd11<Yod>	heterozygote	both	-0.0559	-0.0559	1.75e-07	63	40	27.61	26.3	1.31
decreased bone mineral density	Aptx	aprataxin	MGI:1913658	C57BL/6NJ	Aptx<tm1b(EUCOMM)Hmgu>	homozygous	both	-0.0418	-0.0418	5.16e-05	1321	1294	23.8356	23.7	0.135625
decreased bone mineral density	Arl4d	ADP-ribosylation factor-like 4D	MGI:1933155	C57BL/6JTyr;C57BL/6N	Arl4d<tm1a(EUCOMM)Wtsi>	homozygous	female	-0.0879	NA	7.9e-05	778	NA	26.1857	25.4	0.785714
decreased bone mineral density	Atg4a	autophagy related 4A, cysteine peptidase	MGI:2147903	C57BL/6N	Atg4a<em2Marc>	homozygous	male	NA	-0.0685	8.61e-05	NA	411	30.0286	28.6	1.42857
decreased bone mineral density	Atp8a1	ATPase, aminophospholipid transporter (APLT), class I, type 8A, member 1	MGI:1330848	C57BL/6NTac	Atp8a1<tm1a(EUCOMM)Wtsi>	homozygous	both	-0.0489	-0.0489	3.99e-05	189	181	28.9632	26.3	2.66316
decreased bone mineral density	Atxn10	ataxin 10	MGI:1859293	C57BL/6N	Atxn10<tm1b(KOMP)Wtsi>	heterozygote	female	-0.0434	NA	6.4e-05	1439	NA	22.4571	25.4	-2.94286
decreased bone mineral density	Bach2	BTB and CNC homology, basic leucine zipper transcription factor 2	MGI:894679	C57BL/6N	Bach2<tm1a(EUCOMM)Wtsi>	homozygous	both	-0.0998	-0.0443	2.91e-06	1439	1441	25.0714	28.2	-3.12857
decreased bone mineral density	Bbs5	Bardet-Biedl syndrome 5 (human)	MGI:1919819	C57BL/6NTac	Bbs5<tm1b(EUCOMM)Wtsi>	homozygous	both	-0.2903	-0.2018	6.74e-57	1751	1787	37.274	26.3	10.974
decreased bone mineral density	Bbx	bobby sox HMG box containing	MGI:1917758	C57BL/6JTyr;C57BL/6N	Bbx<tm1a(EUCOMM)Wtsi>	homozygous	female	-0.0869	NA	5.37e-05	778	NA	26.9286	25.4	1.52857
decreased bone mineral density	BC030499	cDNA sequence BC030499	MGI:2652869	C57BL/6NJ	BC030499<tm1.1(KOMP)Vlcg>	homozygous	both	-0.0211	-0.0368	3.78e-06	1321	1294	20.6769	23.7	-3.02312
decreased bone mineral density	BC055324	cDNA sequence BC055324	MGI:3590554	C57BL/6NTac	BC055324<tm1a(EUCOMM)Hmgu>	heterozygote	female	-0.0813	NA	3.06e-07	189	NA	26.8675	23.7	3.1675
decreased bone mineral density	Brpf1	bromodomain and PHD finger containing, 1	MGI:1926033	C57BL/6Dnk	Brpf1<tm1a(EUCOMM)Wtsi>	heterozygote	female	-0.0721	NA	4.69e-05	84	NA	21.7167	23.7	-1.98333
decreased bone mineral density	Clpp	caseinolytic mitochondrial matrix peptidase proteolytic subunit	MGI:1858213	C57BL/6N	Clpp<tm1a(EUCOMM)Wtsi>	homozygous	male	NA	-0.1268	2.6e-06	NA	1441	20.1	31.1	-11
decreased bone mineral density	Clvs1	clavesin 1	MGI:1921688	C57BL/6NJ	Clvs1<tm1.1(KOMP)Vlcg>	homozygous	both	-0.038	-0.038	2.39e-05	1321	1294	20.3438	23.7	-3.35625
decreased bone mineral density	Colca2	COLCA2 homolog	MGI:2685530	C57BL/6NCrl	Colca2<tm1b(NCOM)Mfgc>	homozygous	both	-0.1054	-0.0656	1.64e-15	209	195	22.2571	27	-4.74286
decreased bone mineral density	Cops4	COP9 signalosome subunit 4	MGI:1349414	C57BL/6NTac	Cops4<tm1a(EUCOMM)Hmgu>	heterozygote	male	NA	-0.0878	7.23e-05	NA	445	27.2333	25.8	1.43333
decreased bone mineral density	Cpsf3	cleavage and polyadenylation specificity factor 3	MGI:1859328	C57BL/6N	Cpsf3<tm1b(EUCOMM)Wtsi>	heterozygote	female	-0.0331	NA	4.72e-05	1439	NA	26.2857	25.4	0.885714
decreased bone mineral density	Cyp17a1	cytochrome P450, family 17, subfamily a, polypeptide 1	MGI:88586	C57BL/6N	Cyp17a1<tm1b(EUCOMM)Wtsi>	homozygous	both	-0.1589	-0.1208	6.36e-20	419	411	25.0762	25.4	-0.32381
decreased bone mineral density	Cyp27b1	cytochrome P450, family 27, subfamily b, polypeptide 1	MGI:1098274	C57BL/6NCrl	Cyp27b1<tm1b(EUCOMM)Hmgu>	homozygous	both	-0.2376	-0.2833	4.14e-45	209	195	17.0938	27	-9.90625
decreased bone mineral density	D630023F18Rik	RIKEN cDNA D630023F18 gene	MGI:2138198	C57BL/6N	D630023F18Rik<tm1b(KOMP)Wtsi>	homozygous	male	NA	-0.0468	5.2e-05	NA	1441	31.1143	31.1	0.0142857
decreased bone mineral density	Dagla	diacylglycerol lipase, alpha	MGI:2677061	C57BL/6N	Dagla<tm1a(EUCOMM)Wtsi>	homozygous	both	-0.0933	-0.0489	3.39e-05	419	411	21.1571	25.4	-4.24286
decreased bone mineral density	Dhx40	DEAH (Asp-Glu-Ala-His) box polypeptide 40	MGI:1914737	C57BL/6N	Dhx40<tm1(NCOM)Cmhd>	homozygous	male	NA	-0.113	2.24e-08	NA	45	30.4571	29.9	0.557143
decreased bone mineral density	Dnase1l2	deoxyribonuclease 1-like 2	MGI:1913955	C57BL/6N	Dnase1l2<em2Bay>	homozygous	male	NA	-0.0508	1.68e-05	NA	346	26.025	27.5	-1.475
decreased bone mineral density	Dnase2b	deoxyribonuclease II beta	MGI:1913283	C57BL/6NTac	Dnase2b<tm1a(EUCOMM)Hmgu>	homozygous	both	-0.0491	-0.0491	1.78e-06	189	181	27.9767	26.3	1.67667
decreased bone mineral density	Dnmt3a	DNA methyltransferase 3A	MGI:1261827	C57BL/6NJ	Dnmt3a<tm1b(KOMP)Wtsi>	heterozygote	female	-0.042	NA	1.35e-05	1321	NA	25.0263	21.2	3.82625
decreased bone mineral density	Duoxa2	dual oxidase maturation factor 2	MGI:1914061	C57BL/6N	Duoxa2<tm1b(KOMP)Wtsi>	homozygous	both	-0.0751	-0.0751	3.06e-08	1439	1441	15.4429	28.2	-12.7571
decreased bone mineral density	Elk4	ELK4, member of ETS oncogene family	MGI:102853	C57BL/6Dnk	Elk4<tm1a(EUCOMM)Wtsi>	homozygous	female	-0.0791	NA	5.56e-06	84	NA	19.7771	23.7	-3.92286
decreased bone mineral density	Entpd6	ectonucleoside triphosphate diphosphohydrolase 6	MGI:1202295	C57BL/6N	Entpd6<tm1a(KOMP)Wtsi>	homozygous	female	-0.0709	NA	4.02e-07	1439	NA	25.9571	25.4	0.557143
decreased bone mineral density	Fam160a1	family with sequence similarity 160, member A1	MGI:2444746	C57BL/6N	Fam160a1<tm1b(EUCOMM)Wtsi>	heterozygote	both	-0.0685	-0.0269	9.58e-06	1439	1441	29.05	28.2	0.85
decreased bone mineral density	Fancl	Fanconi anemia, complementation group L	MGI:1914280	C57BL/6N	Fancl<tm1b(EUCOMM)Hmgu>	homozygous	female	-0.1099	NA	5.93e-08	419	NA	22.6571	22.3	0.357143
decreased bone mineral density	Farsa	phenylalanyl-tRNA synthetase, alpha subunit	MGI:1913840	C57BL/6N	Farsa<tm2a(EUCOMM)Wtsi>	heterozygote	male	NA	-0.0954	4.67e-06	NA	1441	27.1429	31.1	-3.95714
decreased bone mineral density	Fbxo38	F-box protein 38	MGI:2444639	C57BL/6N	Fbxo38<em2Marc>	homozygous	female	-0.0821	NA	4.5e-05	419	NA	18.1571	22.3	-4.14286
decreased bone mineral density	Fndc9	fibronectin type III domain containing 9	MGI:2443410	C57BL/6NCrl	Fndc9<tm1.1(KOMP)Vlcg>	homozygous	both	-0.0315	-0.0315	6.12e-05	402	41	30.0967	27.9	2.19667
decreased bone mineral density	Fntb	farnesyltransferase, CAAX box, beta	MGI:1861305	C57BL/6N	Fntb<tm1b(EUCOMM)Hmgu>	heterozygote	male	NA	-0.0569	6.93e-06	NA	411	29.6571	28.6	1.05714
decreased bone mineral density	Foxo3	forkhead box O3	MGI:1890081	C57BL/6NJ	Foxo3<tm1.1(KOMP)Vlcg>	homozygous	both	-0.0451	-0.0451	3.02e-07	1321	1294	22.2344	23.7	-1.46562
decreased bone mineral density	Frmd7	FERM domain containing 7	MGI:2686379	C57BL/6N	Frmd7<tm1a(KOMP)Wtsi>	hemizygote	male	NA	-0.0601	3.88e-05	NA	1441	30.6429	31.1	-0.457143
decreased bone mineral density	Fundc1	FUN14 domain containing 1	MGI:1919268	B6Brd;B6Dnk;B6N-Tyr<c-Brd>	Fundc1<tm1c(KOMP)Wtsi>	hemizygote	male	NA	-0.0796	8.54e-06	NA	85	32.6714	31.1	1.57143
decreased bone mineral density	Ghrh	growth hormone releasing hormone	MGI:95709	C57BL/6NCrl	Ghrh<tm1b(EUCOMM)Wtsi>	homozygous	both	-0.2274	-0.2274	4.2e-47	402	41	16.72	27.9	-11.18
decreased bone mineral density	Ghrhr	growth hormone releasing hormone receptor	MGI:95710	C57BL/6NJ	Ghrhr<tm1.1(KOMP)Vlcg>	homozygous	both	-0.1279	-0.092	2.46e-26	1321	1294	12.9633	23.7	-10.7367
decreased bone mineral density	Gpr152	G protein-coupled receptor 152	MGI:2685519	C57BL/6N	Gpr152<tm1b(EUCOMM)Wtsi>	homozygous	male	NA	-0.0716	4e-05	NA	1441	30.5714	31.1	-0.528571
decreased bone mineral density	Gpr182	G protein-coupled receptor 182	MGI:109545	C57BL/6NCrl	Gpr182<tm2b(KOMP)Wtsi>	homozygous	male	NA	-0.0709	4.38e-06	NA	41	30.5113	30.8	-0.28875
decreased bone mineral density	Gtf2a1	general transcription factor II A, 1	MGI:1933277	C57BL/6N	Gtf2a1<tm1a(KOMP)Wtsi>	heterozygote	male	NA	-0.0824	1.45e-05	NA	1441	30.4429	31.1	-0.657143
decreased bone mineral density	Hbs1l	Hbs1-like (S. cerevisiae)	MGI:1891704	C57BL/6N	Hbs1l<tm1a(KOMP)Wtsi>	homozygous	both	-0.0548	-0.0548	8.01e-05	1439	1441	22.8643	28.2	-5.33571
decreased bone mineral density	Hdac8	histone deacetylase 8	MGI:1917565	C57BL/6N	Hdac8<tm1a(EUCOMM)Wtsi>	homozygous	female	-0.0825	NA	1.65e-07	603	NA	31.2286	25.4	5.82857
decreased bone mineral density	Hectd3	HECT domain E3 ubiquitin protein ligase 3	MGI:1923858	C57BL/6N	Hectd3<tm1(NCOM)Cmhd>	homozygous	both	-0.1804	-0.1344	5.01e-26	419	411	18.8765	25.4	-6.52353
decreased bone mineral density	Hook3	hook microtubule tethering protein 3	MGI:2443554	C57BL/6NCrl	Hook3<tm1b(NCOM)Mfgc>	homozygous	male	NA	-0.0561	1.37e-06	NA	195	21.475	29.5	-8.025
decreased bone mineral density	Iqgap1	IQ motif containing GTPase activating protein 1	MGI:1352757	C57BL/6NCrl	Iqgap1<tm1b(EUCOMM)Wtsi>	homozygous	female	-0.0625	NA	1.27e-05	209	NA	19.7125	24.5	-4.7875
decreased bone mineral density	Iqsec3	IQ motif and Sec7 domain 3	MGI:2677208	C57BL/6N	Iqsec3<tm3b(KOMP)Wtsi>	homozygous	both	-0.0584	-0.0584	3.29e-09	369	346	26.4067	24.9	1.50667
decreased bone mineral density	Itch	itchy, E3 ubiquitin protein ligase	MGI:1202301	C57BL/6NTac	Itch<tm1b(EUCOMM)Hmgu>	homozygous	both	-0.1967	-0.0758	4.96e-07	1751	1787	23.0512	26.3	-3.24875
decreased bone mineral density	Kcnj16	potassium inwardly-rectifying channel, subfamily J, member 16	MGI:1314842	C57BL/6J	Kcnj16<tm1Sjtu>	homozygous	both	-0.0495	-0.0495	1e-07	158	138	24.35	26.3	-1.95
decreased bone mineral density	Kiss1r	KISS1 receptor	MGI:2148793	C57BL/6NCrl	Kiss1r<tm1.1(KOMP)Vlcg>	homozygous	both	-0.1848	-0.0921	3.23e-16	402	41	26.3711	27.9	-1.52889
decreased bone mineral density	Kmt2a	lysine (K)-specific methyltransferase 2A	MGI:96995	C57BL/6N	Kmt2a<em1Marc>	heterozygote	both	-0.0526	-0.0526	4.94e-05	419	411	24.35	25.4	-1.05
decreased bone mineral density	Lepr	leptin receptor	MGI:104993	C57BL/6NTac	Lepr<tm1b(EUCOMM)Wtsi>	homozygous	both	-0.4945	-0.3775	2.08e-12	1751	1787	43.1406	26.3	16.8406
decreased bone mineral density	Mcph1	microcephaly, primary autosomal recessive 1	MGI:2443308	C57BL/6JTyr;C57BL/6N	Mcph1<tm1a(EUCOMM)Wtsi>	homozygous	both	-0.0856	-0.0856	5.5e-09	778	816	32.7	28.2	4.5
decreased bone mineral density	Mid2	midline 2	MGI:1344333	C57BL/6NCrl	Mid2<tm1b(KOMP)Wtsi>	hemizygote	male	NA	-0.0594	1.82e-07	NA	41	28.6487	30.8	-2.15125
decreased bone mineral density	Miga2	mitoguardin 2	MGI:1922035	C57BL/6JTyr;C57BL/6N	Miga2<tm1a(KOMP)Wtsi>	homozygous	both	-0.1056	-0.1056	6.19e-06	778	816	26.1125	28.2	-2.0875
decreased bone mineral density	Mir96	microRNA 96	MGI:3619440	C3HeB/FeJ	Mir96<Dmdo>	homozygous	both	-0.0599	-0.0599	4.25e-08	18	18	24.7188	28.2	-3.48125
decreased bone mineral density	Mogs	mannosyl-oligosaccharide glucosidase	MGI:1929872	C57BL/6N	Mogs<tm1(KOMP)Vlcg>	heterozygote	both	-0.0391	-0.0391	5.18e-07	369	346	25.804	24.9	0.904
decreased bone mineral density	Myh1	myosin, heavy polypeptide 1, skeletal muscle, adult	MGI:1339711	C57BL/6NJ	Myh1<tm1b(KOMP)Wtsi>	homozygous	both	-0.164	-0.069	1.14e-43	1321	1294	14.1862	23.7	-9.51375
decreased bone mineral density	Nbeal2	neurobeachin-like 2	MGI:2448554	C57BL/6N	Nbeal2<tm1a(EUCOMM)Wtsi>	homozygous	male	NA	-0.0956	2.52e-05	NA	1441	29.0714	31.1	-2.02857
decreased bone mineral density	Ncald	neurocalcin delta	MGI:1196326	C57BL/6NJ	Ncald<tm1.1(KOMP)Vlcg>	homozygous	female	-0.0452	NA	2.28e-05	1321	NA	18.0675	21.2	-3.1325
decreased bone mineral density	Ndrg1	N-myc downstream regulated gene 1	MGI:1341799	C57BL/6NCrl	Ndrg1<tm2b(KOMP)Wtsi>	homozygous	both	-0.0304	-0.0304	2.7e-05	402	41	23.35	27.9	-4.55
decreased bone mineral density	Nhlh2	nescient helix loop helix 2	MGI:97324	C57BL/6NCrl	Nhlh2<tm1b(KOMP)Mbp>	homozygous	both	-0.1557	-0.1158	1.35e-13	402	41	27.9679	27.9	0.0678571
decreased bone mineral density	Ogfod3	2-oxoglutarate and iron-dependent oxygenase domain containing 3	MGI:1913429	C57BL/6N	Ogfod3<tm1b(KOMP)Wtsi>	homozygous	both	-0.0353	-0.0353	4e-05	369	346	25.9667	24.9	1.06667
decreased bone mineral density	P3h1	prolyl 3-hydroxylase 1	MGI:1888921	C57BL/6NCrl	P3h1<tm1b(EUCOMM)Wtsi>	homozygous	both	-0.0996	-0.0996	3.77e-11	402	41	21.7029	27.9	-6.19714
decreased bone mineral density	Pank3	pantothenate kinase 3	MGI:2387464	C57BL/6NTac	Pank3<tm1b(KOMP)Mbp>	homozygous	female	-0.0663	NA	2.32e-06	1751	NA	21.6112	23.7	-2.08875
decreased bone mineral density	Parvb	parvin, beta	MGI:2153063	C57BL/6NTac	Parvb<tm1a(EUCOMM)Wtsi>	homozygous	female	-0.0421	NA	2.83e-07	189	NA	22.8131	23.7	-0.886923
decreased bone mineral density	Pdx1	pancreatic and duodenal homeobox 1	MGI:102851	C57BL/6N	Pdx1<tm1b(EUCOMM)Wtsi>	heterozygote	both	-0.0235	-0.0235	6.81e-05	369	346	24.2044	24.9	-0.695625
decreased bone mineral density	Pfkfb3	6-phosphofructo-2-kinase/fructose-2,6-biphosphatase 3	MGI:2181202	C57BL/6NTac	Pfkfb3<tm1b(EUCOMM)Wtsi>	heterozygote	male	NA	-0.0713	4.93e-05	NA	315	31.8875	28	3.8875
decreased bone mineral density	Pkp4	plakophilin 4	MGI:109281	C57BL/6NJ	Pkp4<tm1b(EUCOMM)Wtsi>	homozygous	female	-0.0955	NA	1.07e-13	1321	NA	17.0186	21.2	-4.18143
decreased bone mineral density	Plcg2	phospholipase C, gamma 2	MGI:97616	C3HeB/FeJ	Plcg2<Ali14>	heterozygote	both	-0.0531	-0.1479	1.48e-09	34	36	28.6111	25.6	3.01111
decreased bone mineral density	Pld5	phospholipase D family, member 5	MGI:2442056	B6Brd;B6Dnk;B6N-Tyr<c-Brd>	Pld5<tm1b(KOMP)Wtsi>	homozygous	male	NA	-0.0806	2.23e-05	NA	85	31.2571	31.1	0.157143
decreased bone mineral density	Plod1	procollagen-lysine, 2-oxoglutarate 5-dioxygenase 1	MGI:99907	C57BL/6NCrl	Plod1<tm1b(EUCOMM)Hmgu>	homozygous	both	-0.0435	-0.0435	1.43e-05	209	195	23.68	27	-3.32
decreased bone mineral density	Pls3	plastin 3 (T-isoform)	MGI:104807	C57BL/6N	Pls3<tm1a(EUCOMM)Wtsi>	homozygous	female	-0.0643	NA	3.39e-05	1439	NA	22.5571	25.4	-2.84286
decreased bone mineral density	Ppp3r2	protein phosphatase 3, regulatory subunit B, alpha isoform (calcineurin B, type II)	MGI:107171	C57BL/6NCrl	Ppp3r2<tm1.1(KOMP)Vlcg>	homozygous	male	NA	-0.0522	2.8e-05	NA	41	35.6975	30.8	4.8975
decreased bone mineral density	Prdm14	PR domain containing 14	MGI:3588194	C57BL/6N	Prdm14<tm1b(EUCOMM)Wtsi>	homozygous	female	-0.129	NA	1.51e-21	369	NA	24.1286	22.4	1.72857
decreased bone mineral density	Prpf31	pre-mRNA processing factor 31	MGI:1916238	C57BL/6N	Prpf31<tm1a(EUCOMM)Wtsi>	heterozygote	both	-0.0739	-0.1063	3.25e-07	419	411	25.2929	25.4	-0.107143
decreased bone mineral density	Prss2	protease, serine 2	MGI:102759	C57BL/6NJ	Prss2<tm1.1(KOMP)Vlcg>	homozygous	female	-0.0684	NA	9.82e-08	1321	NA	22.5512	21.2	1.35125
decreased bone mineral density	Pstpip2	proline-serine-threonine phosphatase-interacting protein 2	MGI:1335088	C57BL/6NCrl	Pstpip2<em2Tcp>	homozygous	female	-0.0553	NA	1.37e-05	209	NA	22.05	24.5	-2.45
decreased bone mineral density	Pxylp1	2-phosphoxylose phosphatase 1	MGI:2442444	C57BL/6JTyr;C57BL/6N	Pxylp1<tm1a(KOMP)Wtsi>	homozygous	both	-0.0326	-0.0792	6.19e-07	778	816	33.8188	28.2	5.61875
decreased bone mineral density	Rab3ip	RAB3A interacting protein	MGI:105933	C57BL/6NJ	Rab3ip<tm1.1(KOMP)Vlcg>	homozygous	both	-0.0724	-0.0371	2.52e-08	1321	1294	20.4582	23.7	-3.24176
decreased bone mineral density	Rbpj	recombination signal binding protein for immunoglobulin kappa J region	MGI:96522	C57BL/6NJ	Rbpj<tm1b(EUCOMM)Hmgu>	heterozygote	both	-0.0433	-0.0433	2.23e-06	1321	1294	23.1875	23.7	-0.5125
decreased bone mineral density	Rbsn	rabenosyn, RAB effector	MGI:1925537	C57BL/6N	Rbsn<tm1a(EUCOMM)Wtsi>	heterozygote	male	NA	-0.0553	8.18e-05	NA	1441	31.9286	31.1	0.828571
decreased bone mineral density	Rnf169	ring finger protein 169	MGI:1920257	C57BL/6NTac	Rnf169<tm1a(EUCOMM)Hmgu>	homozygous	both	-0.1038	-0.053	2.96e-09	189	181	28.9353	26.3	2.63526
decreased bone mineral density	Sdsl	serine dehydratase-like	MGI:2182607	C57BL/6N	Sdsl<tm1b(EUCOMM)Hmgu>	homozygous	both	-0.0812	-0.0812	1.05e-06	10	12	23.3786	23.9	-0.521429
decreased bone mineral density	Serf1	small EDRK-rich factor 1	MGI:1337114	C57BL/6NTac	Serf1<tm1a(EUCOMM)Hmgu>	homozygous	female	-0.0632	NA	9.44e-05	189	NA	26.529	23.7	2.829
decreased bone mineral density	Serinc3	serine incorporator 3	MGI:1349457	C57BL/6N	Serinc3<tm1a(KOMP)Wtsi>	homozygous	both	-0.087	-0.087	1.42e-10	1439	1441	25.8231	28.2	-2.37692
decreased bone mineral density	Sh3gl2	SH3-domain GRB2-like 2	MGI:700009	C57BL/6NCrl	Sh3gl2<tm1b(EUCOMM)Wtsi>	homozygous	both	-0.062	-0.062	4.9e-10	209	195	21.9812	27	-5.01875
decreased bone mineral density	Slc38a10	solute carrier family 38, member 10	MGI:1919305	C57BL/6JTyr;C57BL/6N	Slc38a10<tm1a(EUCOMM)Wtsi>	homozygous	both	-0.0679	-0.0679	2.74e-06	1439	1441	25.99	28.2	-2.21
decreased bone mineral density	Slc4a10	solute carrier family 4, sodium bicarbonate cotransporter-like, member 10	MGI:2150150	C57BL/6NTac	Slc4a10<tm1b(KOMP)Wtsi>	homozygous	both	-0.0571	-0.0571	4.22e-05	1751	1787	23.0625	26.3	-3.2375
decreased bone mineral density	Slc5a5	solute carrier family 5 (sodium iodide symporter), member 5	MGI:2149330	C57BL/6NJ	Slc5a5<tm1b(KOMP)Wtsi>	homozygous	female	-0.0558	NA	2.39e-05	1321	NA	19.7538	21.2	-1.44625
decreased bone mineral density	Slc9a4	solute carrier family 9 (sodium/hydrogen exchanger), member 4	MGI:105074	C57BL/6NTac	Slc9a4<tm1b(EUCOMM)Wtsi>	homozygous	both	-0.1271	-0.1271	1.07e-10	1751	1787	25.1875	26.3	-1.1125
decreased bone mineral density	Sms	spermine synthase	MGI:109490	C57BL/6JTyr;C57BL/6N	Sms<tm1a(EUCOMM)Wtsi>	hemizygote	male	NA	-0.1428	3.02e-10	NA	816	28.7	31.1	-2.4
decreased bone mineral density	Sparc	secreted acidic cysteine rich glycoprotein	MGI:98373	C57BL/6JTyr;C57BL/6N	Sparc<tm1a(EUCOMM)Wtsi>	homozygous	both	-0.078	-0.078	7.85e-08	778	816	32.2226	28.2	4.02258
decreased bone mineral density	Spata22	spermatogenesis associated 22	MGI:2685728	C57BL/6NCrl	Spata22<tm1b(KOMP)Wtsi>	homozygous	female	-0.1198	NA	1.33e-17	402	NA	25.8888	25.1	0.78875
decreased bone mineral density	Spidr	scaffolding protein involved in DNA repair	MGI:1924834	C57BL/6N	Spidr<tm1b(EUCOMM)Hmgu>	homozygous	both	-0.0679	-0.026	9.07e-08	369	346	25.85	24.9	0.95
decreased bone mineral density	Stag3	stromal antigen 3	MGI:1355311	C57BL/6NJ	Stag3<tm1e.1(KOMP)Wtsi>	homozygous	female	-0.1352	NA	7.58e-23	1321	NA	25.3463	21.2	4.14625
decreased bone mineral density	Stx8	syntaxin 8	MGI:1890156	C57BL/6J	Stx8<tm2a(EUCOMM)Wtsi>	homozygous	both	-0.0523	-0.0523	6.51e-06	158	138	25.833	26.3	-0.466957
decreased bone mineral density	Syn3	synapsin III	MGI:1351334	C57BL/6NJ	Syn3<tm1.1(KOMP)Vlcg>	homozygous	both	-0.0631	-0.0271	1.49e-06	1321	1294	22.4681	23.7	-1.23188
decreased bone mineral density	Tatdn3	TatD DNase domain containing 3	MGI:1916222	C57BL/6N	Tatdn3<tm1b(EUCOMM)Wtsi>	homozygous	male	NA	-0.0723	1.79e-05	NA	1441	28.3429	31.1	-2.75714
decreased bone mineral density	Tmem189	transmembrane protein 189	MGI:2142624	B6Brd;B6Dnk;B6N-Tyr<c-Brd>	Tmem189<tm1a(KOMP)Wtsi>	homozygous	both	-0.0656	-0.0656	1.58e-05	91	85	24.8842	28.2	-3.31579
decreased bone mineral density	Tox	thymocyte selection-associated high mobility group box	MGI:2181659	C57BL/6NCrl	Tox<tm1b(KOMP)Wtsi>	homozygous	female	-0.0767	NA	8.31e-06	402	NA	20.8238	25.1	-4.27625
decreased bone mineral density	Tram2	translocating chain-associating membrane protein 2	MGI:1924817	C57BL/6N	Tram2<tm1a(KOMP)Wtsi>	homozygous	both	-0.1266	-0.1266	5.46e-13	1439	1441	24.1	28.2	-4.1
decreased bone mineral density	Trim37	tripartite motif-containing 37	MGI:2153072	C57BL/6N	Trim37<em1Marc>	homozygous	female	-0.1056	NA	8.68e-07	419	NA	25.5571	22.3	3.25714
decreased bone mineral density	Trim39	tripartite motif-containing 39	MGI:1890659	C57BL/6NTac	Trim39<tm1b(EUCOMM)Hmgu>	homozygous	female	-0.0542	NA	7.37e-08	1751	NA	21.28	23.7	-2.42
decreased bone mineral density	Trip13	thyroid hormone receptor interactor 13	MGI:1916966	C57BL/6NJ	Trip13<em1J>	homozygous	female	-0.0768	NA	3.27e-08	1321	NA	21.7643	21.2	0.564286
decreased bone mineral density	Ttc28	tetratricopeptide repeat domain 28	MGI:2140873	C57BL/6NCrl	Ttc28<tm1b(EUCOMM)Hmgu>	homozygous	female	-0.0587	NA	9.83e-05	209	NA	17.8143	24.5	-6.68571
decreased bone mineral density	Ttll4	tubulin tyrosine ligase-like family, member 4	MGI:1914784	C57BL/6Dnk	Ttll4<tm1a(EUCOMM)Wtsi>	homozygous	female	-0.0393	NA	3.87e-05	84	NA	23.1209	23.7	-0.579091
decreased bone mineral density	Txnip	thioredoxin interacting protein	MGI:1889549	C57BL/6NTac	Txnip<tm1b(EUCOMM)Hmgu>	homozygous	both	-0.0517	-0.0517	9.36e-06	1751	1787	27.141	26.3	0.840952
decreased bone mineral density	Ube2d3	ubiquitin-conjugating enzyme E2D 3	MGI:1913355	C57BL/6N	Ube2d3<tm1b(EUCOMM)Hmgu>	heterozygote	male	NA	-0.1063	3.93e-05	NA	411	34.8143	28.6	6.21429
decreased bone mineral density	Ube2j1	ubiquitin-conjugating enzyme E2J 1	MGI:1926245	C57BL/6NTac	Ube2j1<tm1.1(NCOM)Mfgc>	homozygous	both	-0.0573	-0.0573	3.17e-09	484	480	24.0429	27	-2.95714
decreased bone mineral density	Ube3c	ubiquitin protein ligase E3C	MGI:2140998	C57BL/6NTac	Ube3c<tm1b(EUCOMM)Hmgu>	homozygous	both	-0.0481	-0.0481	6.86e-07	484	480	24.3357	27	-2.66429
decreased bone mineral density	Uhrf2	ubiquitin-like, containing PHD and RING finger domains 2	MGI:1923718	C57BL/6NCrl	Uhrf2<tm1b(EUCOMM)Wtsi>	homozygous	female	-0.0586	NA	2.82e-06	209	NA	25.8	24.5	1.3
decreased bone mineral density	Vat1l	vesicle amine transport protein 1 like	MGI:2142534	C57BL/6NTac	Vat1l<tm1a(EUCOMM)Hmgu>	homozygous	male	NA	-0.0731	4.59e-05	NA	445	27.8167	25.8	2.01667
decreased bone mineral density	Wnt10b	wingless-type MMTV integration site family, member 10B	MGI:108061	C57BL/6NCrl	Wnt10b<tm1e.1(KOMP)Wtsi>	homozygous	both	-0.068	-0.068	2.55e-10	402	41	28.5413	27.9	0.641333
decreased bone mineral density	Xk	X-linked Kx blood group	MGI:103569	C57BL/6NCrl	Xk<tm1b(KOMP)Mbp>	hemizygote	male	NA	-0.0397	3.82e-06	NA	41	30.9962	30.8	0.19625
decreased bone mineral density	Zbtb45	zinc finger and BTB domain containing 45	MGI:2685003	C57BL/6N	Zbtb45<tm1(NCOM)Cmhd>	homozygous	male	NA	-0.098	1.05e-05	NA	45	29.1333	29.9	-0.766667
decreased bone mineral density	Zfp36	zinc finger protein 36	MGI:99180	C57BL/6N	Zfp36<tm1(KOMP)Vlcg>	heterozygote	both	-0.0754	-0.0754	2.34e-05	419	411	24.65	25.4	-0.75
decreased bone mineral density	Zfp704	zinc finger protein 704	MGI:2180715	C57BL/6Dnk	Zfp704<tm1a(EUCOMM)Wtsi>	homozygous	female	-0.0335	NA	8.34e-05	84	NA	24.695	23.7	0.995
increased bone mineral density	1700008O03Rik	RIKEN cDNA 1700008O03 gene	MGI:1916599	C57BL/6N	1700008O03Rik<tm1a(KOMP)Wtsi>	homozygous	male	NA	0.057	3.34e-05	NA	1441	28.9286	31.1	-2.17143
increased bone mineral density	4930591A17Rik	RIKEN cDNA 4930591A17 gene	MGI:1915425	C57BL/6N	4930591A17Rik<tm1a(KOMP)Wtsi>	homozygous	male	NA	0.06	5.74e-06	NA	1441	31.3571	31.1	0.257143
increased bone mineral density	Acmsd	amino carboxymuconate semialdehyde decarboxylase	MGI:2386323	C57BL/6NTac	Acmsd<tm1b(EUCOMM)Hmgu>	homozygous	both	0.0695	0.0695	1.38e-05	308	315	25.7333	25.6	0.133333
increased bone mineral density	Adpgk	ADP-dependent glucokinase	MGI:1919391	C57BL/6N	Adpgk<tm2a(EUCOMM)Wtsi>	homozygous	male	NA	0.0663	1.57e-05	NA	1441	29.0571	31.1	-2.04286
increased bone mineral density	Ahrr	aryl-hydrocarbon receptor repressor	MGI:1333776	C57BL/6NJ	Ahrr<tm1b(KOMP)Wtsi>	heterozygote	female	0.0461	NA	4.95e-07	1321	NA	21.5278	21.2	0.327778
increased bone mineral density	Ap4e1	adaptor-related protein complex AP-4, epsilon 1	MGI:1336993	C57BL/6N	Ap4e1<tm1b(KOMP)Wtsi>	homozygous	both	0.0422	0.0836	7.31e-05	1439	1441	26.15	28.2	-2.05
increased bone mineral density	Arhgef4	Rho guanine nucleotide exchange factor (GEF) 4	MGI:2442507	C57BL/6N	Arhgef4<tm1a(KOMP)Wtsi>	homozygous	male	NA	0.0893	3.42e-05	NA	634	34.5429	31.1	3.44286
increased bone mineral density	Atp11a	ATPase, class VI, type 11A	MGI:1354735	C57BL/6N	Atp11a<tm1a(KOMP)Wtsi>	heterozygote	male	NA	0.0663	6.34e-05	NA	1441	31.5	31.1	0.4
increased bone mineral density	Atxn10	ataxin 10	MGI:1859293	C57BL/6N	Atxn10<tm1b(KOMP)Wtsi>	heterozygote	male	NA	0.0253	6.4e-05	NA	1441	30.9571	31.1	-0.142857
increased bone mineral density	Babam2	BRISC and BRCA1 A complex member 2	MGI:1333875	C57BL/6Dnk	Babam2<tm1a(EUCOMM)Wtsi>	homozygous	male	NA	0.0624	7.24e-09	NA	119	30.5911	29	1.59111
increased bone mineral density	Bhlhe40	basic helix-loop-helix family, member e40	MGI:1097714	C57BL/6NJ	Bhlhe40<tm1b(KOMP)Wtsi>	homozygous	both	0.0591	0.0591	4.43e-11	1321	1294	22.4687	23.7	-1.23133
increased bone mineral density	Cd5l	CD5 antigen-like	MGI:1334419	C57BL/6NTac	Cd5l<tm1b(KOMP)Mbp>	homozygous	female	0.1088	NA	5.57e-06	1751	NA	23.86	23.7	0.16
increased bone mineral density	Chd9	chromodomain helicase DNA binding protein 9	MGI:1924001	C57BL/6N	Chd9<tm1a(EUCOMM)Wtsi>	homozygous	male	NA	0.059	6.07e-05	NA	1441	29.8	31.1	-1.3
increased bone mineral density	Chsy3	chondroitin sulfate synthase 3	MGI:1926173	C57BL/6NCrl	Chsy3<em2Mbp>	homozygous	both	0.051	0.051	1.98e-07	70	36	23.2267	27.9	-4.67333
increased bone mineral density	Ckb	creatine kinase, brain	MGI:88407	C57BL/6NCrl	Ckb<tm1b(KOMP)Wtsi>	homozygous	both	0.047	0.047	4.6e-05	402	41	23.4193	27.9	-4.48067
increased bone mineral density	Clcf1	cardiotrophin-like cytokine factor 1	MGI:1930088	C57BL/6NCrl	Clcf1<tm1.1(KOMP)Vlcg>	heterozygote	male	NA	0.0635	1.01e-05	NA	85	30.4625	29.5	0.9625
increased bone mineral density	Col1a2	collagen, type I, alpha 2	MGI:88468	C57BL/6N	Col1a2<tm1b(EUCOMM)Wtsi>	homozygous	both	0.0469	0.0469	9.01e-07	369	346	24.24	24.9	-0.66
increased bone mineral density	Cpsf3	cleavage and polyadenylation specificity factor 3	MGI:1859328	C57BL/6N	Cpsf3<tm1b(EUCOMM)Wtsi>	heterozygote	male	NA	0.0401	4.72e-05	NA	1441	29.4	31.1	-1.7
increased bone mineral density	Ctnnb1	catenin (cadherin associated protein), beta 1	MGI:88276	BALB/cAnNCrl	Ctnnb1<Bfc>	heterozygote	both	0.1281	0.1998	2.11e-16	30	38	25.3018	26.3	-0.998182
increased bone mineral density	Ctsk	cathepsin K	MGI:107823	C57BL/6NCrl	Ctsk<tm1b(EUCOMM)Hmgu>	homozygous	both	0.0681	0.0681	8.99e-11	209	195	23.68	27	-3.32
increased bone mineral density	Ddhd1	DDHD domain containing 1	MGI:2150302	C57BL/6N	Ddhd1<tm1a(KOMP)Wtsi>	homozygous	both	0.0338	0.0824	2.1e-07	1439	1441	27.4231	28.2	-0.776923
increased bone mineral density	Defb14	defensin beta 14	MGI:2675345	C57BL/6N	Defb14<tm1b(KOMP)Wtsi>	homozygous	male	NA	0.0702	1.82e-05	NA	1441	30.8714	31.1	-0.228571
increased bone mineral density	Dnmt3a	DNA methyltransferase 3A	MGI:1261827	C57BL/6NJ	Dnmt3a<tm1b(KOMP)Wtsi>	heterozygote	male	NA	0.0389	1.35e-05	NA	1294	26.2089	26.2	0.00888889
increased bone mineral density	Dok7	docking protein 7	MGI:3584043	C57BL/6NCrl	Dok7<tm1.1(KOMP)Vlcg>	heterozygote	female	0.0512	NA	2.11e-05	402	NA	24.8857	25.1	-0.214286
increased bone mineral density	Dopey2	dopey family member 2	MGI:1917278	C57BL/6N	Dopey2<tm1a(EUCOMM)Wtsi>	homozygous	both	0.0656	0.0656	1.75e-06	1439	1441	27.7286	28.2	-0.471429
increased bone mineral density	Dppa1	developmental pluripotency associated 1	MGI:2157522	C57BL/6N	Dppa1<tm1a(KOMP)Wtsi>	homozygous	male	NA	0.1175	1.32e-07	NA	1441	30.3571	31.1	-0.742857
increased bone mineral density	Dscc1	DNA replication and sister chromatid cohesion 1	MGI:1919357	C57BL/6JTyr;C57BL/6N	Dscc1<tm1a(KOMP)Wtsi>	heterozygote	both	0.0642	0.0642	4.04e-05	778	816	37.7529	28.2	9.55294
increased bone mineral density	Elk4	ELK4, member of ETS oncogene family	MGI:102853	C57BL/6Dnk	Elk4<tm1a(EUCOMM)Wtsi>	homozygous	male	NA	0.0348	5.56e-06	NA	119	27.7571	29	-1.24286
increased bone mineral density	Entpd6	ectonucleoside triphosphate diphosphohydrolase 6	MGI:1202295	C57BL/6N	Entpd6<tm1a(KOMP)Wtsi>	homozygous	male	NA	0.0472	4.02e-07	NA	1441	29.1714	31.1	-1.92857
increased bone mineral density	Fahd2a	fumarylacetoacetate hydrolase domain containing 2A	MGI:1915376	C57BL/6N	Fahd2a<tm1a(EUCOMM)Wtsi>	homozygous	male	NA	0.0757	9.19e-05	NA	634	42.4	31.1	11.3
increased bone mineral density	Fkbp10	FK506 binding protein 10	MGI:104769	C57BL/6NTac	Fkbp10<tm2a(EUCOMM)Wtsi>	heterozygote	male	NA	0.1218	9.7e-06	NA	445	26	25.8	0.2
increased bone mineral density	Fntb	farnesyltransferase, CAAX box, beta	MGI:1861305	C57BL/6N	Fntb<tm1b(EUCOMM)Hmgu>	heterozygote	female	0.0414	NA	6.93e-06	419	NA	22.1571	22.3	-0.142857
increased bone mineral density	Hgsnat	heparan-alpha-glucosaminide N-acetyltransferase	MGI:1196297	C57BL/6NCrl	Hgsnat<em1Tcp>	homozygous	both	0.0475	0.0475	5.07e-07	209	195	28.2937	27	1.29375
increased bone mineral density	Il6st	interleukin 6 signal transducer	MGI:96560	C57BL/6NJ	Il6st<tm1b(KOMP)Mbp>	homozygous	both	0.037	0.037	9.24e-05	1321	1294	24.4336	23.7	0.733571
increased bone mineral density	Lrrk1	leucine-rich repeat kinase 1	MGI:2142227	C57BL/6NTac	Lrrk1<tm1b(KOMP)Wtsi>	homozygous	both	0.5191	0.5191	7.99e-276	1751	1787	21.3817	26.3	-4.91833
increased bone mineral density	Macrod2	MACRO domain containing 2	MGI:1920149	C57BL/6NJ	Macrod2<tm1.1(KOMP)Vlcg>	homozygous	both	0.0379	0.0379	1.19e-05	1321	1294	22.8641	23.7	-0.835882
increased bone mineral density	Map3k1	mitogen-activated protein kinase kinase kinase 1	MGI:1346872	C57BL/6N	Map3k1<tm1a(KOMP)Wtsi>	heterozygote	both	0.0663	0.0663	5.5e-05	1439	1441	28.5	28.2	0.3
increased bone mineral density	Mlec	malectin	MGI:1924015	C57BL/6N	Mlec<tm1a(EUCOMM)Wtsi>	homozygous	both	0.0663	0.0663	1.08e-07	1439	1441	26.2286	28.2	-1.97143
increased bone mineral density	Mmachc	methylmalonic aciduria cblC type, with homocystinuria	MGI:1914346	C57BL/6NCrl	Mmachc<tm1.1(NCOM)Mfgc>	heterozygote	male	NA	0.0395	1.64e-05	NA	195	28.4125	29.5	-1.0875
increased bone mineral density	Mysm1	myb-like, SWIRM and MPN domains 1	MGI:2444584	C57BL/6Dnk	Mysm1<tm1a(KOMP)Wtsi>	heterozygote	male	NA	0.0637	1.03e-05	NA	119	29.7938	29	0.793846
increased bone mineral density	Osbpl3	oxysterol binding protein-like 3	MGI:1918970	C57BL/6N	Osbpl3<tm1a(EUCOMM)Wtsi>	homozygous	male	NA	0.0797	1.19e-05	NA	1441	30.4143	31.1	-0.685714
increased bone mineral density	Pank3	pantothenate kinase 3	MGI:2387464	C57BL/6NTac	Pank3<tm1b(KOMP)Mbp>	homozygous	male	NA	0.0596	2.32e-06	NA	1787	28.2529	29	-0.747143
increased bone mineral density	Parvb	parvin, beta	MGI:2153063	C57BL/6NTac	Parvb<tm1a(EUCOMM)Wtsi>	homozygous	male	NA	0.0789	2.83e-07	NA	181	30.9189	29	1.91889
increased bone mineral density	Pbx3	pre B cell leukemia homeobox 3	MGI:97496	C57BL/6Dnk	Pbx3<tm1a(EUCOMM)Wtsi>	homozygous	male	NA	0.0702	6.41e-06	NA	119	30.5712	29	1.57125
increased bone mineral density	Pclaf	PCNA clamp associated factor	MGI:1915276	C57BL/6N	Pclaf<tm1a(EUCOMM)Wtsi>	homozygous	male	NA	0.0831	6.94e-06	NA	1441	29.5	31.1	-1.6
increased bone mineral density	Pex3	peroxisomal biogenesis factor 3	MGI:1929646	C57BL/6N	Pex3<tm1a(EUCOMM)Wtsi>	homozygous	both	0.0475	0.0919	8.7e-06	603	634	31.16	28.2	2.96
increased bone mineral density	Phf19	PHD finger protein 19	MGI:1921266	C57BL/6NCrl	Phf19<tm1.1(KOMP)Vlcg>	homozygous	female	0.0369	NA	4.94e-05	402	NA	24.936	25.1	-0.164
increased bone mineral density	Pkp4	plakophilin 4	MGI:109281	C57BL/6NJ	Pkp4<tm1b(EUCOMM)Wtsi>	homozygous	male	NA	0.0264	1.07e-13	NA	1294	23.0329	26.2	-3.16714
increased bone mineral density	Plekhm1	pleckstrin homology domain containing, family M (with RUN domain) member 1	MGI:2443207	C57BL/6NCrl	Plekhm1<tm1b(EUCOMM)Hmgu>	homozygous	both	0.049	0.121	1.39e-16	209	195	23.2733	27	-3.72667
increased bone mineral density	Pptc7	PTC7 protein phosphatase homolog	MGI:2444593	C57BL/6N	Pptc7<tm1b(EUCOMM)Hmgu>	heterozygote	both	0.0333	0.0333	5.32e-05	369	346	24.9812	24.9	0.08125
increased bone mineral density	Pskh1	protein serine kinase H1	MGI:3528383	C57BL/6NJ	Pskh1<tm1b(EUCOMM)Wtsi>	heterozygote	both	0.0434	0.0434	5.87e-06	1321	1294	25.18	23.7	1.48
increased bone mineral density	Ptafr	platelet-activating factor receptor	MGI:106066	C57BL/6N	Ptafr<tm1b(KOMP)Wtsi>	homozygous	male	NA	0.0727	4.89e-05	NA	117	26.5875	25.8	0.7875
increased bone mineral density	Rab11fip3	RAB11 family interacting protein 3 (class II)	MGI:2444431	C57BL/6NJ	Rab11fip3<em1J>	homozygous	male	NA	0.0388	8.62e-05	NA	1294	25.6762	26.2	-0.52375
increased bone mineral density	Rbm25	RNA binding motif protein 25	MGI:1914289	C57BL/6NJ	Rbm25<em1J>	heterozygote	both	0.0432	0.0432	2.38e-05	1321	1294	24.7437	23.7	1.04375
increased bone mineral density	Rsf1	remodeling and spacing factor 1	MGI:2682305	C57BL/6NCrl	Rsf1<tm1b(EUCOMM)Wtsi>	heterozygote	male	NA	0.0544	4.11e-07	NA	195	27.2125	29.5	-2.2875
increased bone mineral density	Satb1	special AT-rich sequence binding protein 1	MGI:105084	C57BL/6NJ	Satb1<tm1b(EUCOMM)Hmgu>	heterozygote	both	0.0496	0.0496	1.05e-08	1321	1294	24.4937	23.7	0.79375
increased bone mineral density	Setd1a	SET domain containing 1A	MGI:2446244	C57BL/6N	Setd1a<tm1a(EUCOMM)Wtsi>	heterozygote	both	0.0778	0.0778	3.4e-08	603	634	32.3857	28.2	4.18571
increased bone mineral density	Sirt2	sirtuin 2	MGI:1927664	C57BL/6NTac	Sirt2<tm1a(EUCOMM)Wtsi>	homozygous	male	NA	0.0416	5.6e-06	NA	181	30.5445	29	1.54455
increased bone mineral density	Slc25a30	solute carrier family 25, member 30	MGI:1914804	C57BL/6N	Slc25a30<tm1a(EUCOMM)Wtsi>	homozygous	male	NA	0.0485	6.66e-05	NA	1441	29.2571	31.1	-1.84286
increased bone mineral density	Slc35f6	solute carrier family 35, member F6	MGI:1922169	C57BL/6N	Slc35f6<tm1a(EUCOMM)Wtsi>	homozygous	male	NA	0.0853	3.63e-05	NA	634	39.2714	31.1	8.17143
increased bone mineral density	Slx4	SLX4 structure-specific endonuclease subunit homolog (S. cerevisiae)	MGI:106299	C57BL/6JTyr;C57BL/6N	Slx4<tm1a(EUCOMM)Wtsi>	heterozygote	both	0.056	0.1381	7.16e-08	778	816	33.3714	28.2	5.17143
increased bone mineral density	Snap29	synaptosomal-associated protein 29	MGI:1914724	C57BL/6N	Snap29<tm1a(EUCOMM)Wtsi>	heterozygote	both	0.0599	0.0599	4.45e-05	603	634	35.7357	28.2	7.53571
increased bone mineral density	Spin1	spindlin 1	MGI:109242	C57BL/6NJ	Spin1<tm1.1(KOMP)Vlcg>	heterozygote	both	0.0364	0.0364	1.69e-06	1321	1294	23.1153	23.7	-0.584706
increased bone mineral density	Spns2	spinster homolog 2	MGI:2384936	C57BL/6JTyr;C57BL/6N	Spns2<tm1a(KOMP)Wtsi>	homozygous	both	0.0597	0.0597	1.02e-05	778	816	33.819	28.2	5.61905
increased bone mineral density	Stard5	StAR-related lipid transfer (START) domain containing 5	MGI:2156765	C57BL/6JTyr;C57BL/6N	Stard5<tm1a(KOMP)Wtsi>	homozygous	male	NA	0.0977	2.05e-06	NA	816	36.3286	31.1	5.22857
increased bone mineral density	Stx16	syntaxin 16	MGI:1923396	C57BL/6NJ	Stx16<tm1b(KOMP)Wtsi>	homozygous	male	NA	0.0636	3.9e-05	NA	1294	21.2617	26.2	-4.93833
increased bone mineral density	Tcf4	transcription factor 4	MGI:98506	C57BL/6N	Tcf4<tm1a(EUCOMM)Wtsi>	heterozygote	female	0.0798	NA	4.68e-05	1439	NA	23.8	25.4	-1.6
increased bone mineral density	Thra	thyroid hormone receptor alpha	MGI:98742	C57BL/6NJ	Thra<tm1b(EUCOMM)Wtsi>	heterozygote	both	0.0698	0.0698	3.31e-14	1321	1294	23.2319	23.7	-0.468125
increased bone mineral density	Tmem42	transmembrane protein 42	MGI:1277176	C57BL/6N	Tmem42<tm1b(KOMP)Wtsi>	homozygous	male	NA	0.0843	2.97e-05	NA	1441	31.3429	31.1	0.242857
increased bone mineral density	Tnfaip1	tumor necrosis factor, alpha-induced protein 1 (endothelial)	MGI:104961	C57BL/6Dnk	Tnfaip1<tm1a(EUCOMM)Wtsi>	homozygous	male	NA	0.0704	9.09e-10	NA	119	29.7746	29	0.774615
increased bone mineral density	Tnfrsf9	tumor necrosis factor receptor superfamily, member 9	MGI:1101059	C57BL/6N	Tnfrsf9<tm1b(EUCOMM)Wtsi>	heterozygote	male	NA	0.0991	8.44e-06	NA	398	29.7875	25.8	3.9875
increased bone mineral density	Trh	thyrotropin releasing hormone	MGI:98823	C57BL/6NCrl	Trh<em1Tcp>	homozygous	female	0.0692	NA	2.44e-06	209	NA	21.8714	24.5	-2.62857
increased bone mineral density	Trim39	tripartite motif-containing 39	MGI:1890659	C57BL/6NTac	Trim39<tm1b(EUCOMM)Hmgu>	homozygous	male	NA	0.0779	7.37e-08	NA	1787	27.1238	29	-1.87625
increased bone mineral density	Ttll4	tubulin tyrosine ligase-like family, member 4	MGI:1914784	C57BL/6Dnk	Ttll4<tm1a(EUCOMM)Wtsi>	homozygous	male	NA	0.0418	3.87e-05	NA	119	26.6864	29	-2.31364
increased bone mineral density	Vat1l	vesicle amine transport protein 1 like	MGI:2142534	C57BL/6NTac	Vat1l<tm1a(EUCOMM)Hmgu>	homozygous	female	0.1098	NA	4.59e-05	459	NA	21.9429	22	-0.0571429
increased bone mineral density	Xylb	xylulokinase homolog (H. influenzae)	MGI:2142985	C57BL/6Dnk	Xylb<tm1a(EUCOMM)Hmgu>	homozygous	male	NA	0.0757	4.25e-08	NA	119	31.0111	29	2.01111
increased bone mineral density	Zfp704	zinc finger protein 704	MGI:2180715	C57BL/6Dnk	Zfp704<tm1a(EUCOMM)Wtsi>	homozygous	male	NA	0.0443	8.34e-05	NA	119	29.1007	29	0.100714
