# Supplementary material for: Mouse mutant phenotyping at scale reveals novel genes controlling bone mineral density
Source: PLoS Genet. 2020 Dec 28;16(12):e1009190. doi: 10.1371/journal.pgen.1009190 (PMC7822523; doi:10.1371/journal.pgen.1009190)
Supplement: S2 Table — (XLSX) [file pgen.1009190.s003.xlsx]

## Sheet: No BMD phenotype hit
Gene	PMID
0610009B22Rik
1110017D15Rik
1110059G10Rik
1500011B03Rik
1500015O10Rik
1700001C02Rik
1700003F12Rik
1700006E09Rik
1700007G11Rik
1700007K13Rik
1700012B09Rik
1700019D03Rik
1700024P04Rik
1700029F12Rik
1700029H14Rik
1700037C18Rik
1700067K01Rik
1700086L19Rik
1700088E04Rik
1700123O20Rik
1700125H20Rik
2010300C02Rik
2210010C04Rik
2310007B03Rik
2310022B05Rik
2310057J18Rik
2410089E03Rik
2510002D24Rik
2700054A10Rik
2700097O09Rik
2810408A11Rik
2900026A02Rik
3010026O09Rik
3110001I22Rik
3110035E14Rik
3110043O21Rik
3110062M04Rik
3110082I17Rik
3300002A11Rik
3632451O06Rik
3830406C13Rik
3830417A13Rik
4921509C19Rik
4921536K21Rik
4930402H24Rik
4930449E01Rik
4930451I11Rik
4930505A04Rik
4930539E08Rik
4930563E22Rik
4931406C07Rik
4931422A03Rik
4932431P20Rik
4932438A13Rik
4932438H23Rik
4933402N03Rik
4933406M09Rik
4933425L06Rik
4933427D14Rik
4933428G20Rik
4933430I17Rik
5330417C22Rik
5730559C18Rik
5830411N06Rik
9130011E15Rik
9230104L09Rik
9530077C05Rik
9930012K11Rik
A1Cf
A2M
A430005L14Rik
A430105I19Rik
A530099J19Rik
A830005F24Rik
A830019P07Rik
Aak1
Aard
Aars2
Abca1
Abca13
Abca14
Abca16
Abca4
Abca6
Abca9
Abcb6
Abcb9
Abcc2
Abcd1
Abcd4
Abcg2
Abhd11
Abhd17B
Abhd3
Abhd5
Abhd8
Abi2
Ablim1
Abraxas2
Abtb2
Acaa1A
Acap1
Acap3
Acat2
Acbd3
Ace
Acer1
Ackr3
Aco2
Acod1
Acot13
Acot4
Acot5
Acot6
Acsbg2
Acsl4
Acsl5
Acsm1
Acsm2
Actl7B
Actn1
Actn4
Actr6
Actr8
Actrt3
Acvr1
Acvr1B
Acvr2A
Acvr2B
Adad1
Adad2
Adam11
Adam17
Adam23
Adam3
Adamts13
Adamts18
Adamts19
Adamts3
Adamtsl5
Adap1
Adar
Adarb1
Adck1
Adck2
Adcy1
Adcy2
Adcy6
Adcy9
Adcyap1R1
Adgra1
Adgrb1
Adgrb2
Adgre4
Adgrf4
Adgrg5
Adgrl3
Adgrv1
Adig
Adipoq	23684624
Adipor1
Adipor2
Adm2
Adrb3
Adsl
Af529169
Afap1L2
Aff3
Afm
Afmid
Agap1
Agl
Ago1
Ago3
Agpat3
Agpat4
Agtr2
Ahcy
Ahcyl1
Ahnak
Ahsa2
Ai464131
Ai467606
Aif1L
Aifm2
Aire
Ajap1
Akap10
Akap11
Akap7
Akap9
Akip1
Akr1B8
Akr1C12
Akt2
Aldh16A1
Aldh18a1
Aldh1B1
Aldh1L1
Aldh1L2
Aldh3A1
Aldh3a2
Aldh9A1
Aldoa
Aldoc
Alg1
Alg10B
Alg14
Alg2
Alkbh1
Alkbh8
Alox12E
Alox15	14716014
Alpk3
Amfr
Amigo1
Amotl1
Ampd1
Ampd3
Amz2
Anapc13
Anapc4
Angel1
Angel2
Ankfy1
Ankib1
Ankle1
Ankrd1
Ankrd10
Ankrd12
Ankrd13a
Ankrd27
Ankrd53
Ankrd6
Ankrd65
Ankrd7
Ankrd9
Anks1B
Anks3
Anks4b
Anks6
Ankub1
Ano10
Ano3
Ano6
Anp32e
Anxa6
Anxa9
Aoah
Ap1Ar
Ap2A2
Ap2B1
Ap2S1
Ap3M2
Ap3S1
Ap3S2
Ap4M1
Ap5Z1
Apbb2
Apbb3
Apeh
Aph1A
Aph1C
Apip
Aplp2
Apoe	20137704
Apof
Apol7A
Apom
Apoo
Apool
App	30349052
Appl2
Aqp1
Aqp12
Aqp3
Aqp6
Aqp9
Arap1
Arap3
Arcn1
Areg	26427650
Arel1
Arhgap18
Arhgap22
Arhgap23
Arhgap24
Arhgap25
Arhgap33
Arhgef10
Arhgef11
Arhgef12
Arhgef18
Arhgef28
Arhgef38
Arhgef5
Arhgef6
Arhgef7
Arid3A
Arih2
Arl10
Arl15
Arl4a
Arl5C
Arl6Ip1
Arl8B
Armc7
Armt1
Arpc1B
Arpc2
Arpc3
Arpc4
Arr3
Arrb1
Arrb2
Arrdc1
Arrdc2
Arsg
Arsk
Art1
Art4
Arvcf
Asb10
Asb2
Asb8
Ascc2
Ascc3
Asf1A
Ash1L
Ash2L
Asic4
Asns
Aspm
Aste1
Asxl1
Atf3
Atf7
Atg13
Atg16l1
Atg16L2
Atg3
Atg4B
Atg4C
Atg4D
Atl2
Atl3
Atn1
Atp13A5
Atp1A3
Atp1A4
Atp2A1
Atp2A2
Atp2B1
Atp2b2
Atp5a1
Atp5B
Atp5E
Atp5L
Atp5S
Atp6V0A1
Atp6V0A4
Atp6V1B2
Atp6V1C1
Atp6V1D
Atp6V1G2
Atp8B2
Atp9A
Atpaf2
Atpif1
Atr
Atrip
Atrn
Atxn3
Au021092
Aurka
Avp
Avpi1
Aw112010
Awat1
Axin2	19737815
B020004J07Rik
B2M
B3Galt1
B3Galt2
B3Galt6
B4galnt3
B4Gat1
B9d1
B9D2
Bach1
Bag1
Bag3
Bahd1
Baiap2
Baiap2L2
Bap1
Barx2
Baz1A
Baz1b
Baz2A
Bbc3
Bbof1
Bbox1
Bbs10
Bbs4
Bbs7
BC017643
Bc048403
Bc049715
Bc053393
Bcas1
Bccip
Bcl2L12
Bcl2L13
Bcl3
Bclaf1
Bdh2
Becn1
Bend3
Bend7
Bex4
Bex6
Bfsp1
Bhmt
Bicd1
Bicdl1
Bin1
Bivm
Blk
Bloc1s1
Bloc1S2
Blvrb
Blzf1
Bmi1	19653817
Bmp10
Bmp7
Bnip1
Bnip2
Boc
Bod1
Bok
Bola2
Bphl
Bpifa2
Bpifa3
Bpifb1
Bpifb3
Bpifb5
Brcc3
Brd7
Brd8
Brd9
Brdt
Bre
Brix1
Brms1
Brpf3
Bspry
Btbd11
Btbd16
Btbd9
Btg2
Btk
Btnl1
Btrc
Bves
Bzw2
C1Qa
C1Qb
C1qbp
C1Qtnf2
C1Qtnf5
C1Ra
C1Rl
C3
C3Ar1
C8A
C8B
C9
Cab39L
Cabp1
Cabp4
Cacna1B
Cacna1F
Cacna1I
Cacna1S
Cacna2D3
Cacnb2
Cacnb4
Cacybp
Cadm1
Calcoco2
Calhm1
Camk1
Camkmt
Cand2
Cap2
Capn11
Capn5
Capn8
Caprin2
Capza2
Capzb
Car12
Car13
Car4
Card9
Carf
Carm1
Carmil1
Carmil2
Casc3
Casc4
Caskin1
Caskin2
Casp12
Casp4
Casq2
Casr	11517179
Cast
Catip
Cav2
Cav3
Cavin3
Cbl
Cbln3
Cbx4
Cbx5
Cbx6
Cbx7
Cc2d1b
Cc2d2a
Ccdc106
Ccdc114
Ccdc116
Ccdc120
Ccdc122
Ccdc124
Ccdc127
Ccdc129
Ccdc134
Ccdc137
Ccdc159
Ccdc160
Ccdc18
Ccdc180
Ccdc181
Ccdc189
Ccdc24
Ccdc28A
Ccdc33
Ccdc39
Ccdc50
Ccdc57
Ccdc69
Ccdc77
Ccdc83
Ccdc92
Ccdc94
Ccl22
Ccl26
Ccl27A
Ccl8
Ccl9
Ccnb1
Ccnb1Ip1
Ccnt2
Ccnyl1
Ccpg1
Cd109
Cd200
Cd22
Cd28
Cd300Lg
Cd33
Cd3Eap
Cd40	17202317
Cd5
Cd55
Cd55B
Cd7
Cd83
Cd84
Cd9
Cdan1
Cdc20
Cdc26
Cdc34
Cdc42
Cdc42Ep5
Cdc6
Cdca5
Cdca8
Cdh1
Cdh10
Cdh19
Cdh23
Cdh4
Cdip1
Cdipt
Cdk13
Cdk14
Cdk15
Cdk19
Cdk4
Cdk5rap2
Cdk8
Cdk9
Cdkal1
Cdkl2
Cdkn1A
Cdkn2a
Cdkn2Aipnl
Cdrt4
Cds2
Cdsn
Ceacam16
Cecr2
Celf6
Celsr1
Cenpj
Cenpo
Cep164
Cep19
Cep295Nl
Cep55
Cep76
Cep83
Cep97
Cers5
Ces1D
Ces1F
Ces2E
Ces2F
Cfap36
Cfap61
Cfb
Cfh
Cfi
Cgn
Chchd1
Chchd5
Chchd7
Chd1
Chd2
Chd4
Chd7
Chdh
Chek2
Chia1
Chic2
Chmp3
Chmp4C
Chmp6
Chn1
Chodl
Chp2
Chpt1
Chrdl1
Chrm4
Chrna7
Chrna9
Chrnb2
Chst11
Chst12
Chst14
Chtf18
Chtop
Cib2
Cidec
Cilp
Cinp
Cir1
Cisd2
Cish
Cit
Cited4
Clca1
Clcc1
Cldn13
Cldn16
Cldn19
Cldn34B2
Clec2I
Clec9A
Clic5
Clk1
Clmn
Cln6
Clps
Clrn1
Clstn1
Clstn3
Clu
Cluap1
Clybl
Cmip
Cmpk2
Cmtm4
Cmtm5
Cmtm6
Cnbd1
Cnga3
Cnih2
Cnnm2
Cnot4
Cnot6
Cnot9
Cnppd1
Cnpy1
Cnr1	18366140
Cntf	20157807
Cntfr
Cntn3
Coa5
Cog2
Cog3
Col14A1
Col18A1
Col22A1
Col24A1
Col26A1
Col4A3
Col4A3Bp
Col4A5
Col5a1
Col8A1
Col9A2
Colec10
Commd10
Commd9
Comt
Copg1
Coq2
Coq4
Coq6
Coq9
Coro1A
Coro1C
Coro6
Cox15
Cox19
Cox20
Cox4I1
Cox5B
Cox6a1
Cox7A1
Cox7C
Cp
Cpa1
Cpa2
Cpa4
Cpe	20460579
Cpeb4
Cpn1
Cpne5
Cpt1C
Cpt2
Cr1L
Cracr2A
Crb2
Crbn
Creb3L1	19767743
Creld2
Crip3
Cript
Crisp3
Crispld2
Crlf3
Crtc1
Crtc3
Cry1
Crybb3
Crybg1
Crygs
Crym
Cryzl2
Csf3R
Csk
Cspg4
Csrp2bp
Cst9
Ctc1
Ctdsp1
Ctdspl
Ctdspl2
Ctla2B
Ctnnal1
Ctr9
Cts6
Ctsd
Ctsm
Ctso
Cttn
Cttnbp2
Ctu2
Cubn
Cul7
Cutal
Cwc22
Cwc27
Cxcl12
Cxcl17
Cxcl3
Cxcl5
Cxcl9
Cxcr2	20870046
Cyb561
Cyb561D2
Cyb5D1
Cyb5D2
Cyb5R2
Cyb5R3
Cyba
Cybb
Cybrd1
Cyfip1
Cyfip2
Cygb
Cyp20A1
Cyp27A1
Cyp2Ab1
Cyp2B13
Cyp2C23
Cyp2E1
Cyp2R1
Cyp3A11
Cyp3A41B
Cyp3A59
Cyp4B1
Cyp4F16
Cyp7A1
Cyp7B1
Cytip
D16Ertd472E
D17Wsu92E
D1Ertd622E
D1Pas1
D430041D05Rik
D630045J12Rik
D6Wsu163E
D7Ertd443E
D930020B18Rik
Daam1
Daam2
Dach1
Dact2
Dact3
Dap
Dapk2
Dars2
Dbf4
Dbil5
Dbn1
Dbndd2
Dbr1
Dcaf10
Dcaf11
Dcbld2
Dcc
Dcdc2B
Dcdc2C
Dclk1
Dcp2
Dcps
Dct
Dctn1
Dctn2
Dctn5
Dcx
Ddit3
Ddost
Ddr1
Ddrgk1
Ddt
Ddx1
Ddx27
Ddx39
Ddx41
Ddx42
Ddx51
Ddx52
Ddx54
Ddx55
Def6
Defb20
Defb22
Defb30
Defb43
Defb47
Dennd1B
Dennd1C
Dennd2C
Dennd2D
Dennd4C
Denr
Depdc5
Derl2
Dgcr2
Dhcr24
Dhdds
Dhfr
Dhodh
Dhrs2
Dhx16
Dhx29
Dhx30
Dhx33
Dhx35
Diaph3
Dicer1
Dip2A
Dip2b
Dixdc1
Dkk3
Dlec1
Dleu7
Dlg2
Dlg3
Dlg4
Dlg5
Dlgap2
Dll1
Dmap1
Dmbt1
Dmxl2
Dnaaf2
Dnah1
Dnah5
Dnaja1
Dnaja4
Dnajb12
Dnajb3
Dnajb7
Dnajc10
Dnajc14
Dnajc15
Dnajc16
Dnajc17
Dnajc19
Dnajc21
Dnajc28
Dnajc30
Dnajc5B
Dnajc7
Dnajc8
Dnajc9
Dnal1
Dnal4
Dnase1
Dnase1l1
Dnm1
Dnm1L
Dnm2
Dnpep
Dntt
Dock10
Dock11
Dock2
Dock6
Dolk
Donson
Dot1l
Doxl2
Dpf2
Dph2
Dph6
Dpm1
Dpm2
Dpm3
Dpp10
Dpp4
Dpp9
Dpy19l3
Dpy30
Dpyd
Dram2
Drg2
Dsc2
Dsg1B
Dsg1C
Dsg2
Dspp	18789408
Dst
Dtl
Dtnbp1
Dtwd1
Dusp1
Dusp11
Dusp13
Dusp26
Dusp3
Dusp4
Dusp5
Dusp7
Dync1i2
Dync1Li1
Dynll1
Dynlrb1
Dynlrb2
Dyrk1B
Dzank1
E130311K13Rik
E430025E21Rik
Eaf1
Ears2
Ech1
Eci3
Ecm1
Ecscr
Ect2
Edc4
Eddm3B
Edn2
Eef1Akmt1
Eef1Akmt2
Eef2Kmt
Efcab11
Efemp1
Efna1
Efna2
Efna4
Efna5
Eftud2
Egfl8
Egfr
Egln3
Egr1	21533960
Egr4
Ehbp1L1
Ehd1
Ehmt1
Ehmt2
Eif1B
Eif2b2
Eif2B3
Eif2B4
Eif2b5
Eif2S2
Eif4E1B
Eif4e3
Eif4Ebp3
Eif4Enif1
Eif4G2
Elf3
Elfn1
Elk1
Elk3
Ell2
Elmo1
Elmo3
Elmod1
Elmod2
Elof1
Emb
Emc3
Emc4
Emc6
Emc8
Eme1
Emid1
Eml2
Emp3
Emx1
Enam
Enc1
Endog
Endou
Enho
Enkd1
Enox1
Enpep
Entpd1
Entpd8
Eogt
Eomes
Epb41
Epb41L4A
Epb41L4B
Epb41l5
Epc1
Epc2
Epdr1
Epha5
Epha6
Ephx1
Epn3
Eprs
Eps15
Eps8L1
Eps8L3
Erc1
Ercc2
Ercc3
Erf
Erg
Eri3
Erich2
Erlin2
Ermp1
Erp44
Esco1
Esco2
Espn
Espnl
Esr2
Esrra
Esyt3
Etaa1
Etfbkmt
Etfdh
Ethe1
Etnk1
Evi2B
Evi5
Evl
Ewsr1
Exd1
Exoc3L2
Exoc4
Exoc6
Exoc8
Exosc3
Exosc8
Exosc9
Eya1
Eya3
Eya4
Ezh1
Ezh2
Ezr
F10
F2
F2Rl1
F7
Fabp1
Fabp12
Fadd
Fads6
Fam104a
Fam107b
Fam110b
Fam117b
Fam120B
Fam134c
Fam151A
Fam151B
Fam161A
Fam162A
Fam166B
Fam170A
Fam184B
Fam209
Fam20C	22615579
Fam210A	29618611
Fam210B
Fam213A
Fam216A
Fam234b
Fam26F
Fam3B
Fam46C
Fam49B
Fam53B
Fam58B
Fam63a
Fam69A
Fam73b
Fam83g
Fam92A
Fam96A
Fan1
Fanci
Far2
Farp2
Fastk
Fastkd2
Fastkd5
Fbf1
Fblim1
Fbln7
Fbxl12
Fbxl15
Fbxl16
Fbxl18
Fbxl19
Fbxl2
Fbxl20
Fbxl22
Fbxl3
Fbxl5
Fbxl7
Fbxl8
Fbxo10
Fbxo11
Fbxo15
Fbxo16
Fbxo24
Fbxo27
Fbxo31
Fbxo33
Fbxo36
Fbxo43
Fbxo47
Fbxo7
Fbxo8
Fbxo9
Fbxw13
Fbxw2
Fbxw26
Fbxw8
Fbxw9
Fcer1G
Fcgbp
Fcgr3	25824719
Fcmr
Fcrl6
Fcrla
Fdft1
Fdx1L
Fdxacb1
Fer1L4
Fermt2
Fgb
Fgf10
Fgf11
Fgf12
Fgf15
Fgf2	20510392
Fgf22
Fgf3
Fgf7
Fgf8
Fgf9
Fgfbp3
Fgfr1
Fgfr4
Fggy
Fgl1
Fhl1
Fitm2
Fkbp1B
Fkbp5
Fkbp6
Fkbp9
Fkbpl
Flii
Flnb	17510210
Flot2
Flywch1
Fmc1
Fmnl2
Fnbp1L
Fndc3B
Fndc4
Fndc7
Fnta
Folr1
Foxi2
Foxj3
Foxn1
Foxo4
Foxp2
Foxred2
Fpgs
Fpr1
Fpr3
Frmd4B
Frmd5
Frrs1
Frrs1L
Frs2
Fryl
Fscn1
Fshr	11089565
Fstl1
Fth1
Ftl2-Ps
Fto	21103374
Ftsj1
Furin
Fus
Fxn
Fxyd7
Fyb
Fyn
Fzd2
Fzd3
Fzd4
Fzd5
Fzd6
Fzr1
G3Bp1
G3Bp2
G6Pd2
Gabarapl2
Gabpa
Gabrb1
Gabrr2
Gad2
Gal
Galc
Galnt12
Galnt17
Galnt18
Galntl5
Galp
Gap43
Gar1
Gart
Gas6
Gata5
Gatc
Gba2
Gbe1
Gbf1
Gbp2
Gbx1
Gcdh
Gclc
Gcnt3
Gdap1
Gdf10
Gdf15
Gdf2
Gdpd5
Gfi1B
Gfm1
Gfod1
Gfpt1
Ggnbp1
Ggnbp2
Ghsr
Gif
Gigyf2
Gimap6
Gimap8
Ginm1
Gipc3
Git2	22846567
Gja10
Gja8
Gjb3
Gjb4
Gjc1
Gjc3
Gjd4
Gkn1
Gkn2
Gldc
Gle1
Glg1
Glp1R
Glra2
Glrx3
Glt8D2
Glycam1
Gm12258
Gm13119
Gm13547
Gm14496
Gm17359
Gm5134
Gm5544
Gm572
Gm648
Gm6890
Gm94
Gmfg
Gmnc
Gmnn
Gna11
Gnao1
Gnas
Gnaz
Gnb3
Gnb4
Gnb5
Gng13
Gnl3
Gnpda1
Gnpda2
Golga5
Golga7
Golm1
Gorasp1
Gosr2
Gp1Bb
Gp6
Gp9
Gpa33
Gpank1
Gpatch2L
Gpbar1
Gpbp1
Gpc2
Gpc5
Gpc6
Gper1	20734455
Gpld1
Gpnmb
Gpr101
Gpr107
Gpr108
Gpr119
Gpr137B
Gpr139
Gpr15
Gpr156
Gpr158
Gpr173
Gpr176
Gpr183
Gpr19
Gpr20
Gpr22
Gpr25
Gpr33
Gpr34
Gpr39
Gpr61
Gpr65
Gpr68
Gpr84
Gprc5B
Gprc5D
Gprc6A	19050760
Gps1
Gpsm1
Gpt
Gpt2
Gpx1
Gpx3
Gpx4
Gpx5
Gpx7
Gramd1C
Grb2
Grb7
Grcc10
Greb1
Grhl3
Grin1
Grin2a
Grin2B
Grin2d
Grin3A
Grk5
Grm3
Grm6
Grm8
Grp
Grtp1
Grxcr1
Gsdma3
Gse1
Gsk3a
Gspt2
Gsta3
Gstcd
Gstm4
Gstm6
Gsto2
Gstt1
Gt(ROSA)26Sor
Gtf2B
Gtf2E2
Gtpbp10
Gtpbp2
Gucy2C
Gyg
Gypc
Gys2
H1Foo
H1Fx
H2-Eb1
H2-M5
H2-Q10
H6pd
Haao
Hace1
Hacl1
Hao2
Hap1
Hapln1
Has1
Havcr2
Hbb-Bh2
Hbp1
Hbq1A
Hc
Hcn4
Hdac1
Hdac10
Hdac11
Hdac3
Hddc3
Hdgfl1
Heatr3
Hectd1
Hectd2
Hectd4
Hecw2
Heg1
Hells
Hemgn
Herc3
Herc4
Herc6
Herpud2
Heyl
Hfe2
Hgs
Hhip
Hhipl1
Hibadh
Hint1
Hip1R
Hipk2
Hipk4
Hira
Hirip3
Hmbs
Hmgn1
Hmgn2
Hmox2
Hmx2
Hmx3
Hnf4A
Hnrnpab
Hnrnpc
Hnrnpdl
Hnrnph1
Hnrnpm
Hnrnpr
Hoxa10
Hoxa2
Hoxc12
Hpcal4
Hpgds
Hprt
Hpse
Hpse2
Hsbp1L1
Hsd17B11
Hsf1
Hsf2
Hsf2Bp
Hsf4
Hsp90Aa1
Hspa5
Hspb1
Hspb11
Hspb2
Hspb3
Htr1A
Htr1B
Htr1D
Htr1F
Htr2B
Htr3B
Htr4
Htr7
Htra4
Hyal4
Ica1
Ick
Ide
Idh1
Idh2
Ido1
Ido2
Ifi204
Ifi27
Ifi44
Ifit2
Ifitm1
Ifitm3
Ifng
Ifnk
Ifnl3
Ift122
Ift140
Ift20
Ift22
Ift43
Ift80
Ift81
Ift88
Igfals	22976122
Igfbp3
Igfbp7
Igflr1
Igsf11
Ikbkap
Ikbkb
Ikzf3
Ikzf4
Ikzf5
Il10Ra
Il10Rb
Il12A
Il12Rb1
Il12Rb2
Il13
Il15
Il17Rd
Il18
Il18Bp
Il18Rap
Il1R2
Il20
Il20Rb
Il21
Il22ra1
Il23R
Il24
Il2Ra
Il3
Il31Ra
Il33	26771472
Il6	15639639
Il6Ra
Ildr1
Ilk
Impad1
Inf2
Ing4
Ino80
Ino80B
Ino80e
Inpp1
Inpp5E
Ins1
Insl5
Ints10
Ints12
Ints2
Ints6L
Ipo11
Iqce
Iqcj
Iqgap2
Iqub
Irak2
Irf5
Irf7
Irf8
Irx1
Isca1
Isg20
Ism2
Itga2
Itga8
Itgae
Itgb5
Itgb8
Itgbl1
Itih4
Itm2C
Itpr1
Itsn2
Ivl
Izumo1R
Jag2
Jam2
Jam3
Jarid2
Jazf1
Jmjd1C
Jmjd6
Jmjd8
Jtb
Jup
Kansl1
Kars
Kat14
Kat5
Katna1
Kazn
Kcnab3
Kcnb1
Kcnb2
Kcnc2
Kcnc3
Kcnd1
Kcnd3
Kcne2
Kcne3
Kcng2
Kcng4
Kcnh3
Kcnh4
Kcnip4
Kcnj10
Kcnj11
Kcnj12
Kcnj13
Kcnj14
Kcnj3
Kcnj9
Kcnv2
Kctd10
Kctd13
Kctd15
Kdm1A
Kdm2B
Kdm4b
Kdm4c
Kdm4D
Kdm5A
Kdm7A
Kdm8
Keg1
Kif13B
Kif1B
Kif1Bp
Kif21A
Kif21b
Kif24
Kif26B
Kif2C
Kif3B
Kif3C
Kif5A
Kifap3
Kifc2
Kifc3
Klc2
Klf14
Klf17
Klf4
Klf7
Klhdc2
Klhl10
Klhl18
Klhl21
Klhl29
Klhl3
Klhl8
Klk14
Klk4
Klk6
Klk9
Klkb1
Klra7
Klrb1
Kmt2C
Kmt5B
Kng2
Knl1
Knop1
Knstrn
Kntc1
Kptn
Krit1
Krt17
Krt31
Krt35
Krt5
Krt7
Krt74
Krt77
Krt8
Krt80
Krt83
Krt88
Krt9
Krt90
Krtap17-1
Kyat1
L3Mbtl2
L3Mbtl3
L3Mbtl4
Lacc1
Lactb
Lama4
Lama5
Lamb3
Lamc3
Lamtor5
Lancl2
Laptm4A
Laptm4B
Laptm5
Lars
Lbp
Lce1F
Lce1M
Lce3C
Lcn10
Lcn2
Lcp1
Lcp2
Ldah
Ldha
Ldhb
Ldlrad1
Ldlrad4
Lef1	19412553
Lefty1
Leprot
Leprotl1
Lgals3
Lgals7
Lgi4
Lgmn
Lhfpl1
Lhx1
Lhx6
Lifr
Lima1
Limch1
Limk2
Lin28B
Lipe
Lix1l
Lmbrd1
Lmna	21547077
Lmnb1
Lmnb2
Lmo7
Lnpep
Lnx2
Lonp1
Lonrf3
Lor
Loxl1
Loxl4
Lpar1
Lpar4
Lpar5
Lpar6
Lpcat2B
Lpin2
Lpin3
Lpo
Lrat
Lrch1
Lrfn2
Lrfn3
Lrig1
Lrmda
Lrp1
Lrpprc
Lrrc10
Lrrc15
Lrrc16a
Lrrc2
Lrrc20
Lrrc23
Lrrc3
Lrrc49
Lrrc51
Lrrfip1
Lrrtm3
Lsm1
Lsm10
Lsm11
Lsm14A
Lss
Lst1
Lta
Lta4H
Ltbp1
Lyn
Lypd2
Lypd3
Lypd5
Lypd6
Lypd6B
Lypla1
Lyplal1
Lyrm9
Lyst
Lztr1
Mad2l2
Mag
Magi2
Mamld1
Mamstr
Man2B2
Maneal
Maob
Map2k2
Map2K7
Map3K10
Map3K12
Map3K7
Map3K8
Mapk1
Mapk10
Mapk11
Mapk15
Mapkap1
Mapkapk2
Mapkbp1
Mapre3
Mapt
Marc2
March5
March7
March9
Marcks
Marco
Mars2
Marveld2
Mas1
Masp1
Mast2
Mat2A
Matn1
Matn3	16877353
Mau2
Mb21d1
Mbd5
Mbd6
Mboat4
Mboat7
Mbtd1
Mcam
Mcf2L
Mcm10
Mcm4
Mcrs1
Mctp1
Mcu
Mcub
Mdk
Mdn1
Mdp1
Mecom
Mecr
Med1
Med10
Med11
Med16
Med18
Med20
Med22
Med25
Med28
Medag
Melk
Memo1
Mepce
Metrnl
Mettl24
Mettl26
Mettl3
Mfap4
Mfn2
Mfrp
Mfsd2A
Mfsd2b
Mfsd8
Mgat1
Mgat4D
Mgmt
Mgst3
Mib2
Mid1Ip1
Mier1
Miga1
Mindy1
Mir100
Mir124A-2
Mir129-2
Mir141
Mir143
Mir145A
Mir200A
Mir203
Mir28A
Mir320
Mir350
Mir429
Mis18bp1
Mkrn2
Mks1
Mlc1
Mlh1
Mlh3
Mllt3
Mllt6
Mlx
Mmp11
Mmp12
Mmp15
Mmp23
Mmp8
Mmp9
Mmrn1
Mms22l
Mob2
Mocs2
Mok
Mon1A
Morc3
[truncated: 1,624 more rows]
