# Supplementary material for: Mouse mutant phenotyping at scale reveals novel genes controlling bone mineral density
Source: PLoS Genet. 2020 Dec 28;16(12):e1009190. doi: 10.1371/journal.pgen.1009190 (PMC7822523; doi:10.1371/journal.pgen.1009190)
Supplement: S3 Table — The distance dependency of the overlapping genes is shown in green, yellow, and blue, data sets. [9, 10, 55] (XLSX) [file pgen.1009190.s004.xlsx]

## Sheet: BMD Genes GWAS
	0 kB Distance					100 kB Distance					250 kB Distance
	Study 1	Study 2	Study 3	All		Study 1	Study 2	Study 3	All		Study 1	Study 2	Study 3	All
		ATXN10	ATXN10	ATXN10				ACP2	ACP2				ACP2	ACP2
		DNMT3A	DNMT3A	DNMT3A			ACSF2	ACSF2	ACSF2		ACSF2	ACSF2	ACSF2	ACSF2
		FRMD7		FRMD7			ALDH3B1	ALDH3B1	ALDH3B1			ALDH3B1	ALDH3B1	ALDH3B1
	ITCH			ITCH			ANGPTL4	ANGPTL4	ANGPTL4			ANGPTL4	ANGPTL4	ANGPTL4
		MCPH1	MCPH1	MCPH1			ANKRD11	ANKRD11	ANKRD11			ANKRD11	ANKRD11	ANKRD11
		PGR25	PGR25	PGR25				ARL4D	ARL4D			AP4E1	AP4E1	AP4E1
		RAB11FIP3		RAB11FIP3			ATXN10	ATXN10	ATXN10				ARL4D	ARL4D
		RBPJ		RBPJ			CKB	CKB	CKB			ATXN10	ATXN10	ATXN10
		SPIDR		SPIDR			COL1A2		COL1A2		CKB	CKB	CKB	CKB
		SYN3	SYN3	SYN3				CTNNB1	CTNNB1			COL1A2		COL1A2
		TCF4		TCF4			CYP27B1		CYP27B1		CTNNB1	CTNNB1	CTNNB1	CTNNB1
						DAGLA	DAGLA	DAGLA	DAGLA				CTSK	CTSK
							DNMT3A	DNMT3A	DNMT3A			CYP27B1		CYP27B1
						FKBP10	FKBP10	FKBP10	FKBP10		DAGLA	DAGLA	DAGLA	DAGLA
							FRMD7		FRMD7			DDHD1	DDHD1	DDHD1
						GHRHR	GHRHR	GHRHR	GHRHR			DNASE1L2	DNASE1L2	DNASE1L2
						GPR182	GPR182		GPR182			DNMT3A	DNMT3A	DNMT3A
						IQGAP1	IQGAP1	IQGAP1	IQGAP1			DSCC1	DSCC1	DSCC1
						ITCH	ITCH		ITCH			FARSA		FARSA
							KCNJ16	KCNJ16	KCNJ16		FKBP10	FKBP10	FKBP10	FKBP10
						KISS1R	KISS1R	KISS1R	KISS1R			FNDC9	FNDC9	FNDC9
							MCPH1	MCPH1	MCPH1			FRMD7		FRMD7
							PGR25	PGR25	PGR25		GHRHR	GHRHR	GHRHR	GHRHR
								PLEKHM1	PLEKHM1		GPR182	GPR182	GPR182	GPR182
						RAB11FIP3	RAB11FIP3	RAB11FIP3	RAB11FIP3			IL6ST	IL6ST	IL6ST
							RBPJ		RBPJ		IQGAP1	IQGAP1	IQGAP1	IQGAP1
								SETD1A	SETD1A		ITCH	ITCH	ITCH	ITCH
							SPIDR		SPIDR			KCNJ16	KCNJ16	KCNJ16
								SPIN1	SPIN1		KISS1R	KISS1R	KISS1R	KISS1R
						STX8	STX8	STX8	STX8		KMT2A	KMT2A	KMT2A	KMT2A
							SYN3	SYN3	SYN3			MCPH1	MCPH1	MCPH1
							TCF4		TCF4			OGFOD3	OGFOD3	OGFOD3
							TNFAIP1	TNFAIP1	TNFAIP1			PGR25	PGR25	PGR25
							TTC28	TTC28	TTC28		PLCG2	PLCG2	PLCG2	PLCG2
								TTLL4	TTLL4				PLEKHM1	PLEKHM1
						WNT10B	WNT10B	WNT10B	WNT10B		RAB11FIP3	RAB11FIP3	RAB11FIP3	RAB11FIP3
							ZBTB45		ZBTB45			RBPJ		RBPJ
							ZNF704		ZNF704				SETD1A	SETD1A
											SLC38A10	SLC38A10	SLC38A10	SLC38A10
												SLC5A5	SLC5A5	SLC5A5
												SPIDR		SPIDR
													SPIN1	SPIN1
												STAG3	STAG3	STAG3
											STX8	STX8	STX8	STX8
												SYN3	SYN3	SYN3
												TCF4	TCF4	TCF4
												TNFAIP1	TNFAIP1	TNFAIP1
											TTC28	TTC28	TTC28	TTC28
													TTLL4	TTLL4
											WNT10B	WNT10B	WNT10B	WNT10B
												ZBTB45		ZBTB45
												ZNF704		ZNF704
