# Supplementary material for: Mouse mutant phenotyping at scale reveals novel genes controlling bone mineral density
Source: PLoS Genet. 2020 Dec 28;16(12):e1009190. doi: 10.1371/journal.pgen.1009190 (PMC7822523; doi:10.1371/journal.pgen.1009190)
Supplement: S7 Table — Data is organized in four groups by sex and direction of BMD change. (XLSX) [file pgen.1009190.s008.xlsx]

## Sheet: Pathway assessment
Female de		Male de		Female de/male in		Female in/male de
Acp2	ACP2: (1) Riboflavin/Vitamin B2 synthesis, B2 has been associated with OP (Dai et al. Nutrients. 2015 May; 7(5): 3322–3346). Conversion of B2 to B12 requirews T4/T3 in the first step. (2) Lysosome phosphatase and minor membrane component. (Riboflavin metabolism - Mus musculus (mouse), Metabolic pathways - Mus musculus (mouse), Lysosome - Mus musculus (mouse))	2610318N02Rik	NA	Atxn10	NA	Fntb	Terpenoid backbone biosynthesis - Mus musculus (mouse)
Adgrd1	Class 2, adhesion receptor, a G protein-coupled receptor, signaling (PMID: 22025619)	Abcb11	Endocrine resistance - Mus musculus (mouse), ABC transporters - Mus musculus (mouse), Bile secretion - Mus musculus (mouse), Cholesterol metabolism - Mus musculus (mouse)	Cpsf3	mRNA surveillance pathway - Mus musculus (mouse)	Vat1l	NA
Aldh2	Universal (Glycolysis / Gluconeogenesis - Mus musculus (mouse), Ascorbate and aldarate metabolism - Mus musculus (mouse), Fatty acid degradation - Mus musculus (mouse), Valine, leucine and isoleucine degradation - Mus musculus (mouse), Lysine degradation - Mus musculus (mouse), Arginine and proline metabolism - Mus musculus (mouse), Histidine metabolism - Mus musculus (mouse), Tryptophan metaboli…	Adam32	NA	Dnmt3a	Cysteine and methionine metabolism - Mus musculus (mouse), Metabolic pathways - Mus musculus (mouse), MicroRNAs in cancer - Mus musculus (mouse)
Alg13	N-Glycan biosynthesis (3rd step), several mutations associated with N-Glycan biosynthesis yield skeletal in addition to other adnormalities (Sparks et al.) N-Glycan biosynthesis - Mus musculus (mouse), Metabolic pathways - Mus musculus (mouse)	Aldh3b1	Glycolysis / Gluconeogenesis - Mus musculus (mouse), Histidine metabolism - Mus musculus (mouse), Tyrosine metabolism - Mus musculus (mouse), Phenylalanine metabolism - Mus musculus (mouse), beta-Alanine metabolism - Mus musculus (mouse), Metabolism of xenobiotics by cytochrome P450 - Mus musculus (mouse), Drug metabolism - cytochrome P450 - Mus musculus (mouse), Metabolic pathways - Mus musculus…	Elk4	MAPK signaling pathway - Mus musculus (mouse), HTLV-I infection - Mus musculus (mouse), Transcriptional misregulation in cancer - Mus musculus (mouse)
Arl4d	Class2, ARL4D is a developmentally regulated member of the ADP-ribosylation factor/ARF-like protein (ARF/ARL) family of Ras-related GTPases. ADP-ribosylation factors (ARFs) are small GTPases involved in membrane transport, maintenance of organelle integrity, and activation of phospholipase D and phosphatidylinositol 4-phosphate 5-kinase (Moss and Vaughan, 1998 blue right-pointing triangle; Chavri…	Ang6		Entpd6	Purine metabolism - Mus musculus (mouse), Pyrimidine metabolism - Mus musculus (mouse)
Bbx	NA	Atg4a	Autophagy - other - Mus musculus (mouse), Autophagy - animal - Mus musculus (mouse)	Pank3	Pantothenate and CoA biosynthesis - Mus musculus (mouse), Metabolic pathways - Mus musculus (mouse)
BC055324	NA	Clpp	NA	Parvb	Focal adhesion - Mus musculus (mouse)
Brpf1	NA	Cops4	NA	Pkp4	NA
Fancl	Single ring finger type E3 ligase, monoubiquitination of FANCD2 in the presence of UBE2T, a key step in the DNA damage pathway (PubMed:12973351, PubMed:16916645, PubMed:17938197, PubMed:19111657, PubMed:24389026). Also mediates monoubiquitination of FANCI (PubMed:19589784). May stimulate the ubiquitin release from UBE2W. May be required for proper primordial germ cell proliferation in the embryon…	D630023F18Rik	NA	Trim39	NA
Fbxo38	NA	Dhx40	NA	Ttll4	NA
Hdac8	Hdac8 mutations can underly Turner syndrome (Wilson-Turner Syndrom, WST), PMID 12967689, WST patients have short statue, kyphosis and low BMD (Alcoholism - Mus musculus (mouse), Human papillomavirus infection - Mus musculus (mouse), Viral carcinogenesis - Mus musculus (mouse))	Dnase1l2	NA	Zfp704	NA
Iqgap1	Ras GTPase-Activating-Like Protein IQGAP1. Cadherin-mediated cell adhesion. Regulates nuclear localisation of b catenin, role in canonical Wnt pathway. The protein contains four IQ domains, one calponin homology domain, one Ras-GAP domain and one WW domain. It interacts with components of the cytoskeleton, with cell adhesion molecules, and with several signaling molecules to regulate cell morphol…	Farsa	?
Ncald	The neuronal calcium sensors are a family of EF-hand-containing Ca(2+)-binding proteins expressed predominantly in retinal photoreceptors and neurons. clathrin-coated vesicle trafficing. When expressed in HeLa cells, neurocalcin delta was cytosolic at resting Ca(2+) levels but translocated to membranes, including a perinuclear compartment (trans-Golgi network) where it co-localized with clathrin,…	Frmd7	NA
Ostes	?	Fundc1	Mitophagy - animal - Mus musculus (mouse)
Pls3	NA	Gpr152	NA
Prdm14	NA	Gpr182	NA
Prss2	Digestive enzyme, but does cleave Col1 (and 2). Role in bone questionable. (Neuroactive ligand-receptor interaction - Mus musculus (mouse), Pancreatic secretion - Mus musculus (mouse), Protein digestion and absorption - Mus musculus (mouse), Influenza A - Mus musculus (mouse))	Gtf2a1	Basal transcription factors - Mus musculus (mouse), Viral carcinogenesis - Mus musculus (mouse)
Pstpip2	NA	Hook3	NA
Serf1	NA	Mid2	NA
Slc5a5	NIS, Important for TH synthesis, typically OP from high TH but low T4/T3 reduces OB activity	Nbeal2	NA
Spata22	NA	Pfkfb3	Fructose and mannose metabolism - Mus musculus (mouse), HIF-1 signaling pathway - Mus musculus (mouse), AMPK signaling pathway - Mus musculus (mouse)
Stag3	NOT CONCLUSIVE Oocyte meiosis - Mus musculus (mouse)	Pld5	NA
Tox	?	Ppp3r2	Fructose and mannose metabolism - Mus musculus (mouse), HIF-1 signaling pathway - Mus musculus (mouse), AMPK signaling pathway - Mus musculus (mouse)
Trim37	Single ring finger type E3 ligase, mediates monoubiquitination of Lys-119 of histone H2A (H2AK119Ub), a specific tag for epigenetic transcriptional repression: associates with some Polycomb group (PcG) multiprotein PRC2-like complex and mediates repression of target genes (PubMed:25470042). Mutation causes Mulibrey Nanism with 25% of opatients showing fibrous dysplasia (Ubiquitin mediated proteol…	Rbsn	Endocytosis - Mus musculus (mouse)
Trip13	Thyroid Receptor-Interacting Protein 13, chromosomes, ana to metaphase check point (NA)	Sms	Cysteine and methionine metabolism - Mus musculus (mouse), Arginine and proline metabolism - Mus musculus (mouse), beta-Alanine metabolism - Mus musculus (mouse), Glutathione metabolism - Mus musculus (mouse), Metabolic pathways - Mus musculus (mouse)
Ttc28	NA	Tatdn3	NA
Uhrf2	NA	Ube2d3	Ubiquitin mediated proteolysis - Mus musculus (mouse), Protein processing in endoplasmic reticulum - Mus musculus (mouse)
		Xk	NA
		Zbtb45	NA
