# Supplementary material for: Mouse mutant phenotyping at scale reveals novel genes controlling bone mineral density
Source: PLoS Genet. 2020 Dec 28;16(12):e1009190. doi: 10.1371/journal.pgen.1009190 (PMC7822523; doi:10.1371/journal.pgen.1009190)
Supplement: S8 Table — (XLSX) [file pgen.1009190.s009.xlsx]

## Sheet: Class 1 genes BMD
Class 1 Gene	Zygocity	BMD change	Published BMD/osteoporisis data		Validation of BMD change based on published data	Comments on data	References - Pubmed Identification Numbers or doi (not exhaustive)
Acp2	homozygous	decreased	Yes		Yes	In line with published data.	9228031
Ahrr	heterozygous	increased	No		N/A	N/A	N/A
Aktip	homozygous	decreased	Yes		Yes	In line with published data.	29635765
Aldh2	homozygous	decreased	Yes		Yes	While dominant negative mutants (inactive protein tetramer) in mice and humans results in low BMD and fractures, KO mice have increased and normal cortical and cancellous BMD, respectively.	23313283, 22508505, 28348376
Alg13	homozygous	decreased	No		N/A	N/A
Angptl4	homozygous	decreased	No		N/A	N/A
Ankrd11	heterozygous	decreased	Yes		Yes	Yoda mice present with low BMD.
Atp11a	homozygous	increased	No		N/A	N/A
Bbs5	homozygous	decreased	No		N/A	N/A
Bhlhe40	homozygous	increased	No		N/A	N/A
Brpf1	homozygous	decreased	No		N/A	N/A
Chd9	homozygous	increased	No		N/A	N/A
Ckb	homozygous	increased	Yes		Yes	Blocking Ckb suppresses bone resorption.Loss of Ckb protects against OVX-induced bone loss in mice.
Col1a2	homozygous	increased	Yes		No	Mutant mouse models producing homo-trimeric type 1 collagen without Col1A2, including oim and Amish Col1A2 mouse models, have been described. These mouse models present with low BMD and resemble phenotypes found in human osteogenesis imperfecta (OI) and Ehler-Danlos syndrome (EDS). Human mutations leading to loss of Col1A2 function are extremely rare and present with a hetrogenous spectrum of OI …	30774469, 10913914, 19594296, 6492090, 27282461, 29572562, 29669177
Ctnnb1	heterozygous	increased	No		N/A	Data restricted to osteocyte-restricted complete loss of ß-catenin
Ctsk	homozygous	increased	Yes		Yes	In line with published data.	98118211
Cyp17a1	homozygous	decreased	Yes		Yes	In line with published data.	28225307, 29854486
Cyp27b1	homozygous	decreased	Yes		Yes	In line with published data.	30031146, 32231239
Dnmt3a	heterozygous	increased/decreased, sex-dependent	Yes		Yes	Deficiency in osteoclasts results in high BMD. The geen is down-regulated in osteoporotic bone.	25706873, 30385847
Duoxa2	homozygous	decreased	Yes		Yes	In line with published data.	26273529
Fkbp10	heterozygous	increased	Yes		N/A	Homozygous deletions in mice are lethal. BMD data on heterzygous mice have not been reported before. Specific deletion of the gene in osteoblasts affect bone quality and not BMD. Human mutations in FKBP10 are very rare and result in Bruck syndrome and osteogenesis imperfecta, but there is significant phenotype variability. Both BMD increaes and decreases have been reported in humans.	24777781, 28206698, 22949511
Foxo3	homozygous	decreased	Yes		Yes	In line with published data.	20142101
Ghrh	homozygous	decreased	Yes		Yes	In line with published data.	bioRxiv, doi: https://doi.org/10.1101/2020.02.07.937789
Ghrhr	homozygous	decreased	Yes		Yes	In line with published data.	22513648
Hdac8	homozygous	decreased	No		N/A	N/A
Hgsnat	homozygous	increased	No		N/A	N/A
Il6st	homozygous	increased	No		N/A	N/A
Iqgap1	homozygous	decreased	No		N/A	Anticipated validation of BMD change based on published data	29473973
Itch	homozygous	decreased	Yes		N/A	Ablation in mice have resulted in an increased bone volume (BV/TV) at 1 month of age, whereas 3–6-month old mice have normal bone volume. No BMD data has been reported. Although generally in bone studies the direction of change in BV/TV and BMD is often similar, the two measure are not identical and they are not correlated. The IMPC BMD measures in mice were performed between month 3-4.	23782702, 23606569
Kiss1r	homozygous	decreased	Yes		Yes	In line with published data.	26273529
Kmt2a	heterozygous	decreased	No		N/A	N/A
Lepr	homozygous	decreased	Yes		Yes	In line with published data from rat models, but mouse models present differently.	12968669, 26537785, 10660043
Lrrk1	homozygous	increased	Yes		Yes	In line with published data.	28326224
Macrod2	homozygous	increased	No		N/A	N/A
Map3k1	heterozygous	increased	No		N/A	N/A
Miga2	homozygous	decreased	No		N/A	N/A
Mysm1	heterozygous	decreased	Yes		Yes	In line with published data.	29203593
Ndrg1	homozygous	decreased	Yes		No	KO mice have high BMD.	26778110
P3h1	homozygous	decreased	Yes		Yes	In line with published data.	23508630
Pank3	homozygous	increased/decreased, sex-dependent	No		N/A	N/A
Pclaf	homozygous	increased	No		N/A	N/A
Plcg2	heterozygous	decreased	Yes		Yes	In line with published data.	21305534
Plekhm1	homozygous	increased	Yes		Yes	In line with published data.	27291868, 17404618
Plod1	homozygous	decreased	Yes		Yes	In line with published data.	16758144
Pls3	homozygous	decreased	Yes		Yes	In line with published data.	28748388, 30837644
Pstpip2	homozygous	decreased	Yes		Yes	In line with published data.	22923495
Rbpj	heterozygous	decreased	Yes		Yes	In line with published data.	23224519
Satb1	heterozygous	decreased	Yes		Yes	N/A
Sms	hemizygote	decreased	Yes		Yes	In line with published data.	25888122, 14508504
Sparc	homozygous	decreased	Yes		Yes	In line with published data.	26851678
Spns2	homozygous	increased	No		N/A	Anticipated validation of BMD change based on published data	30655317
Stx16	homozygous	increased	Yes		Yes	In line with published data.	21062889
Tcf4	heterozygous	increased	No		N/A	N/A
Thra	heterozygous	increased	Yes		Yes	In line with published data.	17327419
Tnfrsf9	heterozygous	increased	No		N/A	N/A
Tram2	homozygous	decreased	No		N/A	N/A
Trim37	homozygous	decreased	No		N/A	N/A
Txnip	homozygous	decreased	No		N/A	N/A
Wnt10b	homozygous	decreased	Yes		Yes	In line with published data.	15728361
