# Supplementary material for: Mouse mutant phenotyping at scale reveals novel genes controlling bone mineral density
Source: PLoS Genet. 2020 Dec 28;16(12):e1009190. doi: 10.1371/journal.pgen.1009190 (PMC7822523; doi:10.1371/journal.pgen.1009190)
Supplement: S9 Table — (XLSX) [file pgen.1009190.s010.xlsx]

## Sheet: Fig. 6 A Osteoclasts
shared name	edge_type	interaction	probl_allNodes	pvall_allNodes	qval_allNodes	Final_edgeThickness
Tcirg1 (pp) Ctsk	FI	interacts with	0.638134	0.125287	0.0820707	1.5
Tcirg1 (pp) Acp5	FI	interacts with	0.978985	0.0168025	0.0210152	4
Atp6v0d2 (pp) Tcirg1	FI	interacts with	0	0.942464	0.395245	1.5
Atp6v0d2 (pp) Prdm10	STRING	pp	0.978985	0.00758099	0.0210152	4
Atp6v0d2 (pp) Acp5	STRING	pp	0	0.977233	0.403936	1.5
Ctsk (pp) Acp5	STRING	pp	0.978985	0.0140642	0.0210152	4
Mmp14 (pp) Prdm10	STRING	pp	0	0.673461	0.318346	1.5
Mmp9 (pp) Prdm10	STRING	pp	0.978985	0.0215157	0.0210152	4
Mmp9 (pp) Acp5	STRING	pp	0.978985	0.0217274	0.0210152	4
Mmp9 (pp) Ctsk	STRING	pp	0.638134	0.0778375	0.0557794	1.5
Mmp9 (pp) Mmp14	STRING	pp	0.776908	0.0259518	0.0223169	4
Tcirg1 (pp) Acp5	STRING	pp	0.978985	0.0168025	0.0210152	1.5

## Sheet: Fig. 6 A Osteoblasts
name	edge_type	interaction	probl_panelA	pvall_panelA	qvall_panelA	Final_edesThickness
Col1a1 (pp) Bmp1	STRING	pp	0.989285	0.0119466	0.00897483	4
Col1a1 (pp) Alpl	STRING	pp	0.989285	0.0111954	0.00887809	4
Col1a1 (pp) Pcolce	FI	activated by; catalyzed by				1.5
Col1a1 (pp) Col1a2	FI	complex; input				1.5
Col1a1 (pp) Tll1	FI	catalyzed by				1.5
Col1a2 (pp) Pcolce	STRING	pp	0.989285	0.00934245	0.0085862	4
Col1a2 (pp) Adamts2	STRING	pp	0.976854	0.0127859	0.00907152	4
Col1a2 (pp) Pcolce	FI	activated by; catalyzed by				1.5
Adamts14 (pp) Col1a2	FI	catalyze				1.5
Col1a2 (pp) Tll1	FI	catalyzed by				1.5
Adamts14 (pp) Col1a1	FI	catalyze				1.5
Pcolce (pp) Bmp1	STRING	pp	0.989285	0.00864639	0.00845105	4
Pcolce (pp) Adamts2	STRING	pp	0.541041	0.240709	0.0695126	1.5
Pcolce (pp) Tll1	FI	activate				1.5
Enpp1 (pp) Alpl	STRING	pp	0.989285	0.00396462	0.00676366	4
Pcolce (pp) Adamts14	STRING	pp	0	0.383739	0.106237	1.5
Tll1 (pp) Pcolce	FI	interacts with				1.5
Bmp1 (pp) Pcolce	FI	interacts with				1.5
Bmp1 (pp) Tll1	STRING	pp	0.989285	0.00751873	0.0081915	4
Tll1 (pp) Adamts14	STRING	pp	0.771211	0.0533225	0.018916	4
Bmp1 (pp) Col1a2	FI	catalyze				1.5
Bmp1 (pp) Adamts14	STRING	pp	0.954397	0.047203	0.0175821	4
Bmp1 (pp) Col1a1	FI	catalyze				1.5
Bmp1 (pp) Pcolce	FI	activated by				1.5
Adamts2 (pp) Bmp1	STRING	pp	0.771211	0.135595	0.04266	4
Adamts2 (pp) Col1a1	FI	catalyze				1.5
Adamts2 (pp) Tll1	STRING	pp	0.541041	0.160812	0.0488979	4
Adamts2 (pp) Col1a2	FI	catalyze				1.5
Col1a1 (pp) Adamts2	STRING	pp	0	0.803522	0.199292	1.5
Col1a1 (pp) Pcolce	STRING	pp	0.989285	0.0124917	0.00903887	4
Col1a1 (pp) Col1a2	STRING	pp	0.989285	0.00996865	0.00869469	4

## Sheet: Fig. 6 B Osteoclasts
name	edge_type	interaction	prob_ncaldRab3piSubnet	pval_ncaldRab3piSubnet	qval_ncaldRab3piSubnet	Final_edgeThickness
Ncald (pp) Fgf2	STRING	pp	0	1	0.406536	1.5
Rab3ip (pp) Racgap1	STRING	pp	0.999928	4.9e-08	8.969e-07	8
Atp6v0d2 (pp) Racgap1	STRING	pp	0	0.0217045	0.0146503	4
Atp6v0d2 (pp) Acp5	STRING	pp	0	0.604911	0.292975	1.5
Acp5 (pp) Tcirg1	FI	interacts with	0.999876	7.8667e-06	4.79716e-05	8
Ctsk (pp) Acp5	STRING	pp	0.998399	0.000544279	0.00070626	8
Mmp14 (pp) Racgap1	STRING	pp	0	0.0621506	0.0408359	4
Mmp14 (pp) Fgf2	STRING	pp	0	1	0.406536	1.5
Mmp9 (pp) Racgap1	STRING	pp	0	0.669738	0.314498	1.5
Mmp9 (pp) Fgf2	STRING	pp	0	1	0.406536	1.5
Mmp9 (pp) Acp5	STRING	pp	0.999104	2.81432e-05	8.58091e-05	8
Mmp9 (pp) Ctsk	STRING	pp	0.959064	0.00744711	0.00556467	4
Mmp9 (pp) Mmp14	STRING	pp	0.998399	0.000273071	0.000454144	8
Tcirg1 (pp) Atp6v0d2	FI	interacts with	0	0.752418	0.340118	1.5
Tcirg1 (pp) Ctsk	FI	interacts with	0.959064	0.00412932	0.00328444	8

## Sheet: Fig. 6 B Osteoblasts
name	edge_type	interaction	prob_consensus_fullpanelBNodes	pval_consensus_fullpanelBNodes	qval_consensus_fullpanelBNodes	Final_edesThickness
Col1a1 (pp) Bmp1	STRING	pp	0.99063	0.0069628	0.00696144	4
Col1a1 (pp) Alpl	STRING	pp	0.99063	0.00286132	0.005087	4
Col1a1 (pp) Pcolce	FI	activated by; catalyzed by				1.5
Col1a1 (pp) Col1a2	FI	complex; input				1.5
Col1a1 (pp) Tll1	FI	catalyzed by				1.5
Col1a2 (pp) Pcolce	STRING	pp	0.99063	0.00528907	0.00643774	4
Col1a2 (pp) Adamts2	STRING	pp	0.849972	0.0349805	0.0209858	4
Col1a2 (pp) Kdelr3	STRING	pp	0	0.940508	0.335245	1.5
Col1a2 (pp) Pcolce	FI	activated by; catalyzed by				1.5
Adamts14 (pp) Col1a2	FI	catalyze				1.5
Col1a2 (pp) Tll1	FI	catalyzed by				1.5
Adamts14 (pp) Col1a1	FI	catalyze				1.5
Pcolce (pp) Kdelr3	STRING	pp	0	0.192834	0.0937106	1.5
Pcolce (pp) Bmp1	STRING	pp	0.99063	0.00652176	0.00684249	4
Pcolce (pp) Adamts2	STRING	pp	0	0.245937	0.11651	1.5
Pcolce (pp) Tll1	FI	activate				1.5
Enpp1 (pp) Alpl	STRING	pp	0.99063	0.000519358	0.00166175	4
Pcolce (pp) Adamts14	STRING	pp	0	0.384892	0.171077	1.5
Tll1 (pp) Pcolce	FI	interacts with				1.5
Bmp1 (pp) Pcolce	FI	interacts with				1.5
Bmp1 (pp) Tll1	STRING	pp	0.700767	0.0874938	0.0457785	4
Tll1 (pp) Adamts14	STRING	pp	0.99063	0.00203169	0.00428683	4
Bmp1 (pp) Col1a2	FI	catalyze				1.5
Bmp1 (pp) Adamts14	STRING	pp	0.824011	0.0427954	0.0248962	4
Bmp1 (pp) Col1a1	FI	catalyze				1.5
Bmp1 (pp) Pcolce	FI	activated by				1.5
Adamts2 (pp) Bmp1	STRING	pp	0	0.285118	0.13261	4
Adamts2 (pp) Col1a1	FI	catalyze				1.5
Adamts2 (pp) Tll1	STRING	pp	0	0.78777	0.296969	4
Adamts2 (pp) Col1a2	FI	catalyze				1.5
Arl4d (pp) Kdelr3	STRING	pp	0	0.859482	0.315475	1.5
Col1a1 (pp) Kdelr3	STRING	pp	0	0.253534	0.119678	1.5
Col1a1 (pp) Adamts2	STRING	pp	0	0.84128	0.31087	1.5
Col1a1 (pp) Pcolce	STRING	pp	0.99063	0.00696706	0.00696253	4
Col1a1 (pp) Col1a2	STRING	pp	0.99063	0.00409956	0.00590183	4
